# Supplementary material for: Comparative Analyses of Lung Transcriptomes in Patients with Alveolar Capillary Dysplasia with Misalignment of Pulmonary Veins and in Foxf1 Heterozygous Knockout Mice
Source: PLoS One. 2014 Apr 10;9(4):e94390. doi: 10.1371/journal.pone.0094390 (PMC3983164; doi:10.1371/journal.pone.0094390)
Supplement: Table S1 — ACDMPV lung microarray analysis: List of deregulated genes (adjusted p value <0.05, fold change> / = 2 or </ = - 2). (XLSX) [file pone.0094390.s002.xlsx]

## Sheet: Sheet1
Table S1: ACDMPV lung microarray analysis
List of deregulated genes (adjusted p value < 0.05, fold change> /= 2 or </= - 2).
PROBE_ID	CHROMOSOME	REFSEQ_ID	ENTREZ_GENE_ID	SYMBOL	logFC	P.Value	adj.P.Val	FoldChange
ILMN_1701308	17	NM_000088.3	1277	COL1A1	3.50226	6.36e-07	0.00099674	11.3314
ILMN_1768940	9	NM_001855.3	1306	COL15A1	2.87866	1.13e-05	0.00338943	7.35464
ILMN_2148527	11	NR_002196.1		H19	2.81891	0.00133056	0.0310951	7.05627
ILMN_1746085	7	NM_000598.4	3486	IGFBP3	2.77361	0.000221896	0.0117797	6.83818
ILMN_2132982	2	NM_000599.2	3488	IGFBP5	2.5698	0.000369544	0.0158452	5.93729
ILMN_1652826	7	NM_005824.1	10234	LRRC17	2.47143	2.3e-06	0.00156724	5.54594
ILMN_2396875	7	NM_001013398.1	3486	IGFBP3	2.45005	0.000298355	0.0139913	5.46437
ILMN_1706505	9	NM_000093.3	1289	COL5A1	2.35802	8.52e-07	0.00111827	5.12665
ILMN_2351466	11	NM_001048209.1	50863	HNT	2.34832	1.06e-06	0.00119962	5.09233
ILMN_1700183	11	NM_005161.3	187	AGTRL1	2.32488	0.000327217	0.0148027	5.01026
ILMN_1808707	7	NM_003088.2	6624	FSCN1	2.31961	6.28e-07	0.00099674	4.99197
ILMN_1742534	X	NM_000495.3	1287	COL4A5	2.26286	0.000439962	0.0174296	4.7994
ILMN_1680738	5	NM_004772.1	9315	C5orf13	2.23242	2.22e-05	0.00441471	4.69922
ILMN_2176592	3	NM_000055.1	590	BCHE	2.18048	0.000605846	0.0203843	4.53305
ILMN_2104356	7	NM_000089.3	1278	COL1A2	2.15963	0.000628114	0.0205375	4.468
ILMN_1665686	18	NM_022068.1	63895	FAM38B	2.13004	0.000162006	0.00993341	4.37729
ILMN_1723684	1	NM_002036.2	2532	DARC	2.10388	0.000254873	0.0127875	4.29865
ILMN_1706015	3	NM_153690.4	131583	FAM43A	2.00454	0.000211581	0.0115316	4.01261
ILMN_2061435	14	NR_002766.1		MEG3	1.98547	0.000673806	0.021462	3.95991
ILMN_1729117	2	NM_000393.3	1290	COL5A2	1.8365	0.00042596	0.0171264	3.57142
ILMN_1769926	5	NM_004395.2	1627	DBN1	1.79297	1.59e-05	0.00396928	3.46528
ILMN_1657145	17	NM_001040002.1	4222	MEOX1	1.72774	0.000951209	0.0257412	3.31208
ILMN_1666503	7	NM_015689.2	27147	DENND2A	1.71573	0.000528069	0.0191589	3.28462
ILMN_2295518	X	NM_001039705.1	7216	TRO	1.70251	3.05e-05	0.00470932	3.25467
ILMN_1779875	11	NM_006288.2	7070	THY1	1.69945	0.000120801	0.00856293	3.24776
ILMN_1806533	6	NM_018945.3	27115	PDE7B	1.65471	0.000358617	0.0155977	3.14861
ILMN_1694840	8	NM_002380.3	4147	MATN2	1.65139	0.00160586	0.0344473	3.14136
ILMN_2193325	1	NM_006983.1	8510	MMP23B	1.65031	0.000115351	0.00836649	3.139
ILMN_1682567	19	NM_013301.2	29903	CCDC106	1.61048	1.4e-06	0.00122118	3.05354
ILMN_1715189	9	NM_199160.2	26468	LHX6	1.60445	0.000132189	0.0090814	3.04079
ILMN_1732151	21	NM_001848.2	1291	COL6A1	1.58264	0.00122224	0.0294172	2.99517
ILMN_1726589	11	NM_020404.2	57124	CD248	1.54713	2.49e-05	0.00444522	2.92235
ILMN_1790859	10	NM_001012973.1	219348	PLAC9	1.539	0.00120325	0.0292315	2.90594
ILMN_1812968	20	NM_018419.2	54345	SOX18	1.52869	4.15e-05	0.00538843	2.88524
ILMN_2409642	X	NM_001039705.1	7216	TRO	1.52468	2.85e-05	0.00456255	2.87722
ILMN_2349393	11	NM_001012334.1	4192	MDK	1.50797	4.96e-05	0.00584046	2.8441
ILMN_1685703	3	NM_003500.2	8309	ACOX2	1.50698	0.000141177	0.00933288	2.84215
ILMN_1787981	1	NM_017459.1	4237	MFAP2	1.50379	6.06e-07	0.00099674	2.83587
ILMN_1779228	18	NM_001792.2	1000	CDH2	1.50234	1.71e-06	0.00135249	2.83302
ILMN_1789733	19	NM_015526.1	25999	CLIP3	1.49767	0.000359509	0.0155977	2.82386
ILMN_1666819	11	NM_015157.1	23187	PHLDB1	1.4936	5.78e-06	0.00239878	2.81592
ILMN_1738401	6	NM_001453.1	2296	FOXC1	1.48868	0.00106674	0.0270278	2.80632
ILMN_1670899	5	NM_001999.3	2201	FBN2	1.48462	3.97e-05	0.00532506	2.79843
ILMN_2341229	1	NM_001773.2	947	CD34	1.45956	0.000234311	0.0120476	2.75024
ILMN_1684554	1	NM_001856.3	1307	COL16A1	1.44423	0.000117493	0.00839308	2.72117
ILMN_1718182	17	NM_003250.4	7067	THRA	1.44004	2.55e-05	0.00444522	2.71329
ILMN_1776151	11	NM_198474.2	283298	OLFML1	1.43405	0.00132911	0.0310951	2.70204
ILMN_1656837	3	NM_002899.2	5947	RBP1	1.41804	0.000474163	0.018086	2.67222
ILMN_1653203	11	NM_016938.2	30008	EFEMP2	1.39069	2.12e-05	0.00441471	2.62204
ILMN_1775522	X	NM_001005332.1	9500	MAGED1	1.37191	0.000800018	0.0236898	2.58813
ILMN_1775224	7	NM_000603.3	4846	NOS3	1.3696	0.000551031	0.0195508	2.58399
ILMN_1737184	2	NM_031942.4	83879	CDCA7	1.36816	0.00181795	0.0370654	2.58141
ILMN_1703433	17	NM_020360.2	57048	PLSCR3	1.36769	1.62e-08	0.000199238	2.58058
ILMN_2063168	2	NM_005434.3	7851	MALL	1.33396	0.000256623	0.0128423	2.52093
ILMN_1806733	21	NM_130445.2	80781	COL18A1	1.32723	0.000835767	0.0240634	2.5092
ILMN_1793476	11	NM_145040.2	112464	PRKCDBP	1.31971	0.00015403	0.00967518	2.49617
ILMN_1730622	14	NM_016337.2	51466	EVL	1.31874	0.000944501	0.0256248	2.49448
ILMN_1678781	19	NM_052948.2	115703	SNX26	1.31481	0.00192987	0.0382946	2.4877
ILMN_1783909	21	NM_001849.3	1292	COL6A2	1.31276	0.000642289	0.020741	2.48416
ILMN_1743103	10	NM_014631.2	9644	SH3PXD2A	1.30463	1.23e-05	0.00353857	2.4702
ILMN_1770641	5	NM_017415.1	26249	KLHL3	1.29788	0.00167725	0.0353707	2.45867
ILMN_1665526	20	NM_198723.1	6919	TCEA2	1.29618	0.000584511	0.0201628	2.45578
ILMN_2089977	7	NM_182827.1	360132	FKBP9L	1.29116	0.00027521	0.0133435	2.44726
ILMN_1687508	5	NM_001182.2	501	ALDH7A1	1.28524	5.92e-07	0.00099674	2.43723
ILMN_1670379	2	NM_032208.1	84168	ANTXR1	1.2794	9.92e-05	0.00774513	2.42738
ILMN_1672611	16	NM_001797.2	1009	CDH11	1.26913	0.00075915	0.0230147	2.41017
ILMN_1713450	12	NM_002475.3	140465	MYL6B	1.25781	1.44e-06	0.00122118	2.39132
ILMN_1748206	20	NM_080625.2	140706	C20orf160	1.24821	0.00142803	0.0319853	2.37546
ILMN_1702231	1	NM_024579.2	79630	C1orf54	1.24408	6.02e-05	0.00641599	2.36867
ILMN_1778755	7	NM_014817.3	9865	KIAA0644	1.23042	0.00044874	0.0175536	2.34635
ILMN_1729288	22	NM_031910.3	114904	C1QTNF6	1.21747	4.61e-06	0.00230602	2.32539
ILMN_1701413	16	NM_004204.2	9091	PIGQ	1.21489	0.000277232	0.0133435	2.32124
ILMN_1807969	5	NM_005460.2	9627	SNCAIP	1.21261	1.55e-05	0.0039189	2.31757
ILMN_1772612	9	NM_012098.2	23452	ANGPTL2	1.21145	0.000992453	0.0262577	2.3157
ILMN_2363658	2	NM_012293.1	7837	PXDN	1.19573	2.19e-06	0.00153695	2.29061
ILMN_1742544	5	NM_002397.2	4208	MEF2C	1.19081	3.89e-05	0.0052748	2.2828
ILMN_1739222	3	NM_004454.1	2119	ETV5	1.18562	6.07e-05	0.00642133	2.27461
ILMN_1770800	1	NM_153703.3	127435	PODN	1.17301	0.00158069	0.0341344	2.25481
ILMN_1805636	17	NM_033419.3	93210	PERLD1	1.17159	4.09e-05	0.0053793	2.2526
ILMN_1653466	1	NM_021170.2	57801	HES4	1.15597	0.000217705	0.0117084	2.22834
ILMN_2230566	17	NM_006822.1	10966	RAB40B	1.15187	0.00198878	0.0388042	2.22201
ILMN_2139396	15	NM_020962.1	57722	NOPE	1.14384	0.000155002	0.00967518	2.20969
ILMN_1779182	17	NM_001033504.1	26022	TMEM98	1.14348	5e-05	0.00584046	2.20913
ILMN_1674908	17	NM_002147.3	3215	HOXB5	1.13728	0.000555943	0.0196188	2.19966
ILMN_1657547	11	NM_030771.1	91057	CCDC34	1.13577	0.000227868	0.0119672	2.19736
ILMN_2149766	17	NM_006380.2	10513	APPBP2	1.11754	3.64e-05	0.00510472	2.16977
ILMN_1705390	22	NM_032775.2	84861	KLHL22	1.11012	0.0003597	0.0155977	2.15864
ILMN_1680874	6	NM_178012.3	347733	TUBB2B	1.10956	0.000406551	0.016674	2.15779
ILMN_1774602	3	NM_001998.2	2199	FBLN2	1.1089	0.000427457	0.017139	2.15682
ILMN_1757129	17	NM_203411.1	92162	TMEM88	1.10554	0.00186904	0.0377388	2.15179
ILMN_2329914	4	NM_005841.1	10252	SPRY1	1.09528	0.000481595	0.018256	2.13654
ILMN_1692058	15	NM_002487.2	4692	NDN	1.08406	0.000169137	0.0100686	2.11999
ILMN_1726030	1	NM_015696.3	2882	GPX7	1.0832	0.000466508	0.0179335	2.11874
ILMN_1654109	5	NM_182801.1	133584	EGFLAM	1.0758	0.00183731	0.0373337	2.1079
ILMN_1779185	22	NM_015330.1	23384	SPECC1L	1.07504	0.000168909	0.0100686	2.10678
ILMN_1797776	11	NM_007173.4	11098	PRSS23	1.07465	2.68e-05	0.00453147	2.10621
ILMN_2388142	X	NM_134445.2	83692	CD99L2	1.0634	0.000949846	0.0257412	2.08986
ILMN_1794492	12	NM_004503.3	3223	HOXC6	1.06207	0.00106047	0.0269525	2.08792
ILMN_1756469	19	NM_000156.4	2593	GAMT	1.05963	2.57e-05	0.00444522	2.0844
ILMN_1773459	2	NM_003108.3	6664	SOX11	1.05846	0.000137614	0.00928833	2.08271
ILMN_1692056	17	NM_006042.1	9955	HS3ST3A1	1.05747	0.000278557	0.0133435	2.08128
ILMN_1749081	7	NM_015570.1	26053	AUTS2	1.05636	0.000715737	0.0222358	2.07968
ILMN_1771987	19	NM_020428.2	57153	SLC44A2	1.05287	0.00103328	0.0266479	2.07465
ILMN_1769409	9	NM_033428.1	90871	C9orf123	1.05	0.00138643	0.0315293	2.07052
ILMN_2366212	17	NM_001039933.1	974	CD79B	1.04951	0.00120497	0.0292315	2.06983
ILMN_1713751	5	NM_033274.2	8728	ADAM19	1.04778	2.32e-05	0.00441471	2.06735
ILMN_1713732	9	NM_005157.3	25	ABL1	1.04243	4.69e-05	0.005805	2.05969
ILMN_1774982	19	NM_145057.2	148170	CDC42EP5	1.03966	0.000165916	0.00999673	2.05575
ILMN_2346997	6	NM_016277.3	51715	RAB23	1.03773	0.00041443	0.0168562	2.05299
ILMN_1778681	5	NM_024007.2	1879	EBF1	1.03738	0.00199228	0.0388415	2.05249
ILMN_2366041	2	NM_001012516.1	81618	ITM2C	1.03532	0.00187721	0.0377538	2.04957
ILMN_2077952	14	NM_020692.1	57452	GALNTL1	1.03353	7.92e-05	0.00708916	2.04703
ILMN_1676665	17	NM_017949.1	404093	CUEDC1	1.02344	0.000163325	0.0099397	2.03276
ILMN_1735788	22	NM_001039141.1	11078	TRIOBP	1.02134	0.00010511	0.00804233	2.0298
ILMN_1665538	5	NM_032637.2	6502	SKP2	1.01972	0.000359583	0.0155977	2.02752
ILMN_1798379	11	NM_001048209.1	50863	HNT	1.0196	0.000168109	0.0100686	2.02735
ILMN_1659845	19	NM_014686.3	9710	KIAA0355	1.0158	0.00137175	0.0314344	2.02203
ILMN_1779015	7	NM_207336.1	168544	ZNF467	1.01225	0.00033161	0.0148872	2.01706
ILMN_1782419	7	NM_004126.3	2791	GNG11	1.00984	0.000515216	0.0188882	2.01369
ILMN_1714433	1	NM_023009.4	65108	MARCKSL1	1.00845	0.00032854	0.0148121	2.01174
ILMN_1769615	14	NM_013231.4	23768	FLRT2	1.00073	6.6e-05	0.00650361	2.00101
ILMN_2148469	4	NM_023940.2	65997	RASL11B	0.994402	0.000416196	0.0168911	1.99225
ILMN_1768480	3	NM_014667.1	9686	VGLL4	0.983306	0.000970462	0.0259559	1.97699
ILMN_1736242	16	NM_015432.2	25894	PLEKHG4	0.977962	0.000210547	0.0115316	1.96968
ILMN_1671116	3	NM_152531.3	152002	C3orf21	0.972313	2.88e-07	0.00099674	1.96198
ILMN_1730940	6	NM_057161.2	116138	KLHDC3	0.970664	0.000701047	0.0220152	1.95974
ILMN_2127605	19	NM_002333.1	4037	LRP3	0.966727	0.00101486	0.0264745	1.9544
ILMN_1804498	7	NM_152743.2	221927	C7orf27	0.966186	0.000460583	0.017828	1.95367
ILMN_1654324	1	NM_014571.3	26508	HEYL	0.962558	0.00125513	0.029974	1.94876
ILMN_1757467	22	NM_005318.2	3005	H1F0	0.962055	0.00196984	0.0386188	1.94808
ILMN_1772627	4	NM_001040101.1	27065	D4S234E	0.961676	0.00111531	0.0279408	1.94757
ILMN_1673711	6	NM_007355.2	3326	HSP90AB1	-0.980605	6.73936e-05	0.00655911	-1.97329
ILMN_1813846	12	NM_002560.2	5025	P2RX4	-0.996216	1.34649e-05	0.00375272	-1.99476
ILMN_1706217	9	NM_138554.2	7099	TLR4	-0.9979	3.44575e-05	0.00494213	-1.99709
ILMN_2326953	7	NM_032464.2	7462	LAT2	-0.999086	6.10105e-06	0.00241478	-1.99873
ILMN_2049536	17	NM_016113.3	51393	TRPV2	-1.00235	0.000230433	0.0120305	-2.00326
ILMN_1750429	1	NM_003684.3	8569	MKNK1	-1.00327	6.67265e-05	0.00654614	-2.00454
ILMN_1711493	19	NM_032152.3	84106	PRAM1	-1.00808	0.000501697	0.018757	-2.01124
ILMN_1763144	6	NM_000434.2	4758	NEU1	-1.01383	0.000596164	0.0201973	-2.01927
ILMN_1790014		XM_941466.2	284207	METRNL	-1.01527	0.000561416	0.0196986	-2.02127
ILMN_1697554	X	NM_018990.2	54440	SASH3	-1.01693	0.00010721	0.00809058	-2.02361
ILMN_1659990	7	NM_013332.3	29923	HIG2	-1.01709	0.000231559	0.0120322	-2.02384
ILMN_1663916	12	NM_001080157.1	64333	ARHGAP9	-1.02049	0.000116635	0.00839308	-2.02861
ILMN_1696187	14	NM_002863.3	5836	PYGL	-1.02769	4.29637e-05	0.00545973	-2.03876
ILMN_1727309	15	NM_018145.1	55177	FAM82C	-1.02792	0.000276903	0.0133435	-2.03908
ILMN_2320888	2	NM_001008540.1	7852	CXCR4	-1.03443	0.00125726	0.0299774	-2.04831
ILMN_2203950	6	NM_002116.5	3105	HLA-A	-1.04019	0.000104465	0.00804234	-2.0565
ILMN_2376108	6	NM_002800.4	5698	PSMB9	-1.04555	0.00171804	0.035861	-2.06415
ILMN_2373285	8	NM_138716.2	4481	MSR1	-1.05187	0.00115597	0.0285801	-2.07322
ILMN_2330307	11	NM_017611.2	29015	SLC43A3	-1.05599	0.000385773	0.0161547	-2.07914
ILMN_1703335	15	NM_032857.2	114294	LACTB	-1.06268	0.00181474	0.0370593	-2.08881
ILMN_1784737	19	NM_003775.2	8698	EDG6	-1.06422	0.00158104	0.0341344	-2.09103
ILMN_1699071	21	NM_020152.2	56911	C21orf7	-1.06795	7.73569e-05	0.00697529	-2.09645
ILMN_1746846	2	NM_014640.3	9654	TTLL4	-1.06962	1.75703e-05	0.00425949	-2.09888
ILMN_2186061	10	NM_004566.2	5209	PFKFB3	-1.07412	0.00189946	0.0379674	-2.10543
ILMN_1765796	12	NM_001975.2	2026	ENO2	-1.08007	0.000208185	0.0114999	-2.11414
ILMN_1738675	12	NM_080548.3	5777	PTPN6	-1.08021	0.000179955	0.0104737	-2.11435
ILMN_1773849		XM_001130742.1	527	ATP6V0C	-1.08022	0.000638986	0.0207025	-2.11436
ILMN_2372974	20	NM_080792.2	140885	SIRPA	-1.08242	0.000233965	0.0120476	-2.11759
ILMN_2338038	1	NM_013410.2	205	AK3L1	-1.08686	0.000897376	0.0248129	-2.12411
ILMN_1743032	1	NM_004079.3	1520	CTSS	-1.08691	0.000464037	0.0178946	-2.12419
ILMN_1787705	8	NM_001693.3	526	ATP6V1B2	-1.08842	9.33047e-05	0.00762234	-2.12641
ILMN_1659843	13	NM_006260.2	5611	DNAJC3	-1.0897	0.000114359	0.00836649	-2.1283
ILMN_1748797	17	NM_002086.3	2885	GRB2	-1.08972	0.000215277	0.0116554	-2.12832
ILMN_2366334	11	NM_031471.4	83706	FERMT3	-1.09109	1.1608e-05	0.00338943	-2.13035
ILMN_2184184	9	NM_000700.1	301	ANXA1	-1.10422	0.00154746	0.033557	-2.14982
ILMN_2183409	12	NM_005505.3	949	SCARB1	-1.10431	0.00192084	0.0382501	-2.14997
ILMN_1678490	12	NM_145058.1	196383	RILPL2	-1.10811	6.47429e-05	0.00648738	-2.15564
ILMN_1807919	2	NM_022648.3	7145	TNS1	-1.10854	6.48362e-05	0.00648738	-2.15627
ILMN_2151281	12	NM_031412.2	23710	GABARAPL1	-1.11553	8.53445e-06	0.00290616	-2.16675
ILMN_2137789	9	NM_004235.3	9314	KLF4	-1.12343	0.00113848	0.0282614	-2.17864
ILMN_1741148	16	NM_184043.1	226	ALDOA	-1.12953	0.00032164	0.0146627	-2.18788
ILMN_1670302	5	NM_002115.1	3101	HK3	-1.13485	0.000123577	0.00868441	-2.19596
ILMN_1667199	15	NM_021199.2	58472	SQRDL	-1.13932	0.000319134	0.0145918	-2.20277
ILMN_2260991	22	NM_000714.4	706	TSPO	-1.13962	0.000787225	0.0235457	-2.20324
ILMN_2066066	6	NR_001298.1		HLA-DRB6	-1.13971	0.000374782	0.0159527	-2.20337
ILMN_1746588	11	NM_006755.1	6888	TALDO1	-1.14006	0.000564683	0.0197004	-2.20391
ILMN_2084353	12	NM_002355.2	4074	M6PR	-1.14207	0.00136816	0.0314031	-2.20697
ILMN_1759933	11	NM_139249.2	245802	MS4A6E	-1.1452	0.000390305	0.0162523	-2.21177
ILMN_2112988	7	NR_003187.1		NCF1C	-1.14647	1.87154e-05	0.00435691	-2.21371
ILMN_2349658	22	NM_007311.3	706	TSPO	-1.15229	6.60278e-05	0.00650361	-2.22267
ILMN_1669023	6	NM_020482.3	9457	FHL5	-1.15296	7.17514e-05	0.0067167	-2.22369
ILMN_1766637	X	NM_000169.2	2717	GLA	-1.15646	0.00059383	0.0201973	-2.22909
ILMN_2153837	16	NM_001039.2	6340	SCNN1G	-1.16027	0.000531375	0.0191937	-2.23499
ILMN_2412214	17	NM_009587.2	3965	LGALS9	-1.1644	0.000318946	0.0145918	-2.24139
ILMN_1736863	7	NM_018295.2	55281	TMEM140	-1.16782	6.32647e-05	0.00648738	-2.24672
ILMN_1759326	12	NM_002562.4	5027	P2RX7	-1.16918	0.000304311	0.0142163	-2.24884
ILMN_1729234	11	NM_000391.3	1200	TPP1	-1.17271	0.000518934	0.0189678	-2.25434
ILMN_1697559	X	NM_000402.3	2539	G6PD	-1.17523	0.000385634	0.0161547	-2.25829
ILMN_1678833	3	NM_001295.2	1230	CCR1	-1.18119	0.00163752	0.0347804	-2.26764
ILMN_2368530	16	NM_001012633.1	9235	IL32	-1.18141	0.00102498	0.0265707	-2.26798
ILMN_1754894	1	NM_174896.2	128346	C1orf162	-1.18228	0.000593235	0.0201973	-2.26935
ILMN_2112357	17	NM_139018.2	146722	CD300LF	-1.18677	0.000529899	0.0191686	-2.27643
ILMN_1703617	14	NM_012111.1	10598	AHSA1	-1.18865	0.000168914	0.0100686	-2.2794
ILMN_2282641	7	NM_001061.2	6916	TBXAS1	-1.19224	0.000719481	0.0222522	-2.28508
ILMN_2214678	2	NM_002357.2	4084	MXD1	-1.19704	2.29985e-05	0.00441471	-2.29269
ILMN_1721833	1	NM_016545.4	51278	IER5	-1.20003	0.000161492	0.00993341	-2.29744
ILMN_1711994	11	NM_006053.2	10312	TCIRG1	-1.20349	4.21325e-06	0.00229632	-2.30296
ILMN_2375825	19	NM_001774.2	951	CD37	-1.22205	1.23528e-06	0.00122118	-2.33278
ILMN_1803560	7	NM_022040.2	7462	LAT2	-1.2236	4.11086e-06	0.00229632	-2.33529
ILMN_1719286	20	NM_000308.2	5476	CTSA	-1.23327	6.92582e-05	0.00666128	-2.351
ILMN_1736567	5	NM_001025159.1	972	CD74	-1.23846	7.13575e-05	0.00670542	-2.35947
ILMN_1685625	11	NM_003355.2	7351	UCP2	-1.24479	6.90882e-07	0.00099674	-2.36984
ILMN_1773963	19	NM_002068.1	2769	GNA15	-1.24511	0.00126994	0.0302101	-2.37036
ILMN_1729294	5	NM_018434.4	55819	RNF130	-1.25	1.84895e-05	0.00435691	-2.37841
ILMN_1672295	1	NM_025079.1	80149	ZC3H12A	-1.2571	0.000704423	0.0220647	-2.39014
ILMN_1726189	11	NM_032597.3	84689	MS4A14	-1.25731	0.000322403	0.0146702	-2.3905
ILMN_1688231	6	NM_018643.2	54210	TREM1	-1.26103	0.00011424	0.00836649	-2.39666
ILMN_1651826	5	NM_006317.3	10409	BASP1	-1.26358	3.39217e-05	0.00493144	-2.40091
ILMN_1701731	7	NM_001628.2	231	AKR1B1	-1.26469	0.000145797	0.00940636	-2.40276
ILMN_1744604	16	NM_000101.2	1535	CYBA	-1.26489	0.000885197	0.0245592	-2.40309
ILMN_2061043	1	NM_001778.2	962	CD48	-1.26701	0.000161844	0.00993341	-2.40662
ILMN_2370872	8	NM_001009184.1	2907	GRINA	-1.26922	0.000207909	0.0114999	-2.41032
ILMN_1741159	10	NM_005204.2	1326	MAP3K8	-1.27039	0.00101515	0.0264745	-2.41226
ILMN_2364110	1	NM_001005742.1	2629	GBA	-1.27126	1.43326e-05	0.00382365	-2.41372
ILMN_1707088	1	NM_024901.3	79961	DENND2D	-1.27604	2.76982e-05	0.00455924	-2.42174
ILMN_1655702	3	NM_016006.3	51099	ABHD5	-1.28176	1.33666e-05	0.00375272	-2.43136
ILMN_2159453	19	NM_006949.1	6813	STXBP2	-1.29762	1.00677e-06	0.00119962	-2.45823
ILMN_1737514	2	NM_001032998.1	8942	KYNU	-1.30587	0.000794009	0.023626	-2.47233
ILMN_1692295	7	NM_033054.1	64005	MYO1G	-1.31333	2.39268e-05	0.00442594	-2.48515
ILMN_2310896	1	NM_004895.3	114548	NLRP3	-1.31456	0.000157604	0.00978859	-2.48727
ILMN_1756417	4	NM_181726.2	353322	ANKRD37	-1.31748	0.000513546	0.0188882	-2.4923
ILMN_2359907	17	NM_001251.2	968	CD68	-1.31818	0.00102595	0.0265707	-2.49352
ILMN_2345898	8	NM_001045557.1	6503	SLA	-1.32447	0.00118734	0.0290046	-2.50441
ILMN_1786176	19	NM_001774.1	951	CD37	-1.32936	8.54979e-06	0.00290616	-2.5129
ILMN_2335704	22	NM_000631.3	4689	NCF4	-1.33366	8.64999e-06	0.00290616	-2.52042
ILMN_1699931	19	NM_001007469.1	10870	HCST	-1.33735	0.0011043	0.0277216	-2.52686
ILMN_2246882	2	NM_001005176.1	11262	SP140	-1.343	4.98206e-05	0.00584046	-2.53679
ILMN_1686573	8	NM_005218.3	1672	DEFB1	-1.35364	0.000857775	0.0243387	-2.55556
ILMN_1693334	10	NM_000917.2	5033	P4HA1	-1.36849	6.51742e-05	0.00648738	-2.58201
ILMN_1781155	8	NM_002350.1	4067	LYN	-1.38613	0.000264269	0.0130675	-2.61377
ILMN_1666594	16	NM_002163.2	3394	IRF8	-1.38773	0.000882491	0.0245592	-2.61667
ILMN_2370336	11	NM_148975.1	51338	MS4A4A	-1.39128	9.68013e-05	0.00768333	-2.62311
ILMN_1659027	1	NM_006516.1	6513	SLC2A1	-1.39575	0.000263753	0.0130675	-2.63125
ILMN_2379644	5	NM_004355.2	972	CD74	-1.39777	4.81512e-05	0.00581839	-2.63493
ILMN_2366330	11	NM_031471.4	83706	FERMT3	-1.39834	2.70025e-05	0.00453605	-2.63597
ILMN_2355953	19	NM_001081438.1	11006	LILRB4	-1.40244	0.00118529	0.028991	-2.64347
ILMN_2392043	11	NM_003120.2	6688	SPI1	-1.40271	3.19917e-06	0.00191373	-2.64398
ILMN_1702691	6	NM_006290.2	7128	TNFAIP3	-1.4098	0.000618843	0.0204193	-2.65701
ILMN_1709795	22	NM_002872.3	5880	RAC2	-1.41222	0.00122342	0.0294172	-2.66147
ILMN_1696463	11	NM_001080547.1	6688	SPI1	-1.41566	0.000185622	0.010662	-2.66782
ILMN_1721762	2	NM_003853.2	8807	IL18RAP	-1.41609	0.000594071	0.0201973	-2.66862
ILMN_1753111	7	NM_005746.2	10135	NAMPT	-1.43152	0.00177815	0.036617	-2.69731
ILMN_1737308	5	NM_002064.1	2745	GLRX	-1.43227	0.000829227	0.0240398	-2.69872
ILMN_1718977	19	NM_015675.2	4616	GADD45B	-1.43486	0.000903582	0.0248723	-2.70357
ILMN_1712026	1	NM_001079821.1	114548	NLRP3	-1.44044	0.000316394	0.0145771	-2.71404
ILMN_1705849	2	NM_003124.3	6697	SPR	-1.44081	0.000230389	0.0120305	-2.71474
ILMN_1793730	8	NM_030788.2	81501	TM7SF4	-1.44147	0.000327729	0.0148027	-2.71597
ILMN_1775501	2	NM_000576.2	3553	IL1B	-1.44249	0.000696225	0.0219199	-2.7179
ILMN_1742789	11	NM_004811.1	9404	LPXN	-1.44944	0.0004063	0.016674	-2.73103
ILMN_1796537	5	NM_001465.3	2533	FYB	-1.45324	8.46094e-05	0.00735862	-2.73822
ILMN_1810275	14	NM_003982.2	9056	SLC7A7	-1.45705	0.000297748	0.0139913	-2.74546
ILMN_1782045	12	NM_002014.2	2288	FKBP4	-1.47064	0.000979681	0.0260735	-2.77145
ILMN_1679267	20	NM_198951.1	7052	TGM2	-1.47247	6.80373e-05	0.00659559	-2.77497
ILMN_1761797	21	NM_000100.2	1476	CSTB	-1.47948	0.00101584	0.0264745	-2.78848
ILMN_2408543	19	NM_002659.2	5329	PLAUR	-1.47952	0.000644403	0.020741	-2.78856
ILMN_1801710	10	NM_019043.3	54518	APBB1IP	-1.48	7.67929e-05	0.00697529	-2.7895
ILMN_2175912	21	NM_000211.2	3689	ITGB2	-1.48397	0.00104842	0.0268541	-2.79718
ILMN_2326273	1	NM_004000.2	1117	CHI3L2	-1.48399	0.000690088	0.0217826	-2.7972
ILMN_1796490	8	NM_000837.1	2907	GRINA	-1.48404	1.79986e-06	0.00137948	-2.79732
ILMN_1767556	10	NM_007021.2	11067	C10orf10	-1.48825	0.00149062	0.0329216	-2.80548
ILMN_1741917	19	NM_130771.3	126014	OSCAR	-1.48878	9.0941e-06	0.00301408	-2.80652
ILMN_2130441	6	NR_001434.1		HLA-H	-1.49311	0.000538791	0.0193759	-2.81495
ILMN_1685009	16	NM_000632.3	3684	ITGAM	-1.49935	0.000298239	0.0139913	-2.82716
ILMN_1715969	8	NM_016612.2	51312	SLC25A37	-1.51861	2.48299e-05	0.00444522	-2.86514
ILMN_1682312	X	NM_000397.2	1536	CYBB	-1.52142	0.000514956	0.0188882	-2.87074
ILMN_1778977	19	NM_003332.2	7305	TYROBP	-1.52646	0.00156216	0.0338159	-2.88079
ILMN_1761464	5	NM_001025159.1	972	CD74	-1.55495	1.81524e-05	0.00432238	-2.93824
ILMN_1733675	X	NM_002436.2	4354	MPP1	-1.56304	9.53381e-05	0.00764138	-2.95475
ILMN_1699772	6	NM_021244.3	58528	RRAGD	-1.56981	0.000139339	0.00930976	-2.96865
ILMN_1693192	20	NM_002638.2	5266	PI3	-1.56988	2.45969e-05	0.00444522	-2.96881
ILMN_1720771	6	NM_003764.2	8676	STX11	-1.57176	0.000198754	0.0111548	-2.97267
ILMN_2170949	7	NM_013322.2	29887	SNX10	-1.57371	0.000165303	0.00999674	-2.97668
ILMN_1794165	1	NM_002631.2	5226	PGD	-1.57397	0.000607427	0.0204079	-2.97722
ILMN_1661695	12	NM_007199.1	11213	IRAK3	-1.58326	5.22665e-06	0.00235751	-2.99646
ILMN_1772359	1	NM_006762.1	7805	LAPTM5	-1.58475	1.25892e-05	0.00359027	-2.99956
ILMN_1689836	19	NM_001736.3	728	C5AR1	-1.58917	0.000152637	0.00964841	-3.00877
ILMN_1678939	6	NM_004665.2	8875	VNN2	-1.59094	0.000375305	0.0159527	-3.01245
ILMN_1696584	9	NM_000607.1	5004	ORM1	-1.59134	0.000166013	0.00999674	-3.01329
ILMN_1682993	19	NM_005601.3	4818	NKG7	-1.59367	0.000552105	0.0195508	-3.01817
ILMN_2367418	19	NM_133169.2	126014	OSCAR	-1.59609	2.72523e-05	0.00454688	-3.02323
ILMN_2186806	6	NM_018950.1	3134	HLA-F	-1.59688	0.000218167	0.0117084	-3.02489
ILMN_2078599	19	NM_001611.2	54	ACP5	-1.63494	0.000902375	0.0248723	-3.10574
ILMN_1693552	17	NM_007261.2	11314	CD300A	-1.63591	8.66309e-07	0.00111827	-3.10784
ILMN_1684585	4	NM_001995.2	2180	ACSL1	-1.6463	0.00084842	0.0242239	-3.1303
ILMN_1662932	13	NM_002298.2	3936	LCP1	-1.64672	0.00065756	0.021054	-3.13121
ILMN_1662843	1	NM_000560.3	963	CD53	-1.65641	6.35577e-05	0.00648738	-3.15232
ILMN_2413808	1	NM_000560.3	963	CD53	-1.68891	4.55078e-05	0.00572371	-3.22413
ILMN_2315044	4	NM_000509.4	2266	FGG	-1.6945	0.000371282	0.0158723	-3.23665
ILMN_1707286	12	NM_024829.4	79887	FLJ22662	-1.6965	0.000871553	0.024462	-3.24114
ILMN_1674038	11	NM_001909.3	1509	CTSD	-1.71276	0.000180209	0.0104737	-3.27787
ILMN_2331082	11	NM_206938.1	58475	MS4A7	-1.71598	0.00031779	0.0145918	-3.28519
ILMN_1740938	19	NM_000041.2	348	APOE	-1.71712	0.000363339	0.0156888	-3.28779
ILMN_1807277	19	NM_006332.3	10437	IFI30	-1.7436	0.000203542	0.0113456	-3.3487
ILMN_1661266	6	NM_002123.2	3119	HLA-DQB1	-1.74419	8.98948e-05	0.00755055	-3.35007
ILMN_2254635	16	NM_000887.3	3687	ITGAX	-1.74695	4.81584e-05	0.00581839	-3.35649
ILMN_2127298	19	NM_003950.2	9002	F2RL3	-1.76236	8.73033e-05	0.00743236	-3.39252
ILMN_1737918	1	NM_015991.1	712	C1QA	-1.77793	2.32706e-05	0.00441471	-3.42934
ILMN_2267914	17	NM_001251.2	968	CD68	-1.78491	1.16086e-05	0.00338943	-3.44598
ILMN_1724250	17	NM_002087.2	2896	GRN	-1.78994	4.27346e-05	0.00545973	-3.45801
ILMN_2368318	1	NM_001042729.1	2268	FGR	-1.79086	3.54612e-05	0.0050273	-3.46022
ILMN_1695851	22	NM_022141.4	64098	PARVG	-1.82344	2.2891e-07	0.00099674	-3.53923
ILMN_1758938	9	NM_001860.2	1318	SLC31A2	-1.83279	0.000401367	0.0165723	-3.56225
ILMN_2407389	7	NM_002510.2	10457	GPNMB	-1.83858	0.00153422	0.0335066	-3.57658
ILMN_2349771	1	NM_173452.1	8547	FCN3	-1.85355	0.000270993	0.0132927	-3.61388
ILMN_2374340	19	NM_001005376.1	5329	PLAUR	-1.85674	0.000600024	0.0202702	-3.62189
ILMN_1655549	19	NM_033130.2	89790	SIGLEC10	-1.89089	0.000852791	0.0242922	-3.70864
ILMN_1729216	11	NM_001885.1	1410	CRYAB	-1.89212	5.59738e-05	0.00620252	-3.71181
ILMN_1776998	15	NM_018602.2	55466	DNAJA4	-1.89982	0.0012409	0.029692	-3.73167
ILMN_2328666	6	NM_004233.3	9308	CD83	-1.9033	5.25003e-05	0.00594741	-3.74068
ILMN_1775304	19	NM_006145.1	3337	DNAJB1	-1.90704	2.55212e-05	0.00444522	-3.75038
ILMN_2212878	5	NM_007036.3	11082	ESM1	-1.9179	0.00162719	0.0346641	-3.77873
ILMN_1726597	6	NM_015864.2	9750	C6orf32	-1.93944	5.24257e-05	0.00594741	-3.83557
ILMN_1791771	20	NM_002110.2	3055	HCK	-1.94281	2.43179e-05	0.00444522	-3.84455
ILMN_2393765	22	NM_020070.2	3543	IGLL1	-1.95415	7.23579e-06	0.00260978	-3.87489
ILMN_1666269	20	NM_001336.2	1522	CTSZ	-1.98457	9.24214e-06	0.0030223	-3.95745
ILMN_1704376	15	NM_181789.2	342035	GLDN	-1.99347	4.04557e-05	0.00536333	-3.98193
ILMN_1667224	1	NM_020125.2	56833	SLAMF8	-1.99532	0.000825879	0.023971	-3.98704
ILMN_1652431	8	NM_001738.1	759	CA1	-1.9995	0.000711984	0.0221882	-3.99862
ILMN_2171384	4	NM_002994.3	6374	CXCL5	-2.00309	8.52863e-06	0.00290616	-4.00858
ILMN_1795158	1	NM_005248.2	2268	FGR	-2.01874	3.13202e-06	0.00191373	-4.05229
ILMN_1723035	12	NM_002543.3	4973	OLR1	-2.02009	0.00187109	0.0377388	-4.05609
ILMN_1762713	19	NM_174918.2	199675	C19orf59	-2.02811	0.000997225	0.026275	-4.0787
ILMN_1780582	6	NM_001040280.1	9308	CD83	-2.03212	1.88303e-05	0.00435691	-4.09005
ILMN_1785902	1	NM_172369.2	714	C1QC	-2.04149	1.6522e-05	0.00409311	-4.11671
ILMN_1728799	9	NM_000507.2	2203	FBP1	-2.04836	0.000201659	0.0112663	-4.13635
ILMN_1746517	2	NM_003937.2	8942	KYNU	-2.06643	0.00046638	0.0179335	-4.1885
ILMN_1717261	6	NM_022555.3	3125	HLA-DRB3	-2.07394	0.000873606	0.0244869	-4.21034
ILMN_1730454	11	NM_000804.2	2352	FOLR3	-2.09469	0.000140127	0.00930976	-4.27135
ILMN_1796409	1	NM_000491.3	713	C1QB	-2.09501	0.00170568	0.0356637	-4.27229
ILMN_1671509	17	NM_002983.1	6348	CCL3	-2.10866	0.00101211	0.0264745	-4.31289
ILMN_1712522	19	NM_002483.3	4680	CEACAM6	-2.12542	0.00140368	0.0317347	-4.36329
ILMN_2123743	1	NM_004106.1	2207	FCER1G	-2.17442	0.000553218	0.0195508	-4.51403
ILMN_1707727	19	NM_139314.1	51129	ANGPTL4	-2.25432	3.7463e-05	0.00513305	-4.77111
ILMN_1704985	2	NM_000784.2	1593	CYP27A1	-2.28021	3.48505e-05	0.00496943	-4.85748
ILMN_1727200	20	NM_016354.3	28231	SLCO4A1	-2.29426	7.18918e-09	0.000176322	-4.90502
ILMN_1657435	16	NM_176870.2	4499	MT1M	-2.34113	0.00108692	0.0273414	-5.06698
ILMN_2138765	9	NM_001122.2	123	ADFP	-2.34984	0.0001663	0.00999674	-5.09766
ILMN_1691846	1	NM_015714.2	50486	G0S2	-2.36808	6.12428e-05	0.00643094	-5.16253
ILMN_1763837	15	NM_001150.1	290	ANPEP	-2.38157	7.34913e-05	0.00685061	-5.21105
ILMN_2338452	14	NM_001002236.1	5265	SERPINA1	-2.4236	0.000840588	0.0240844	-5.36508
ILMN_2404154	14	NM_001002235.1	5265	SERPINA1	-2.4572	0.000245566	0.0125258	-5.49151
ILMN_1797875	13	NM_001629.2	241	ALOX5AP	-2.45827	0.000808155	0.0237091	-5.49559
ILMN_2406501	6	NM_001024466.1	6648	SOD2	-2.5016	0.000636616	0.0206883	-5.66311
ILMN_1669409	X	NM_007268.2	11326	VSIG4	-2.52805	9.58661e-05	0.00765867	-5.76792
ILMN_1815527	11	NM_000519.3	3045	HBD	-2.5577	5.20136e-05	0.00594741	-5.88769
ILMN_2342579	5	NM_002185.2	3575	IL7R	-2.56546	0.000609385	0.0204193	-5.91943
ILMN_1715068	15	NM_020980.2	366	AQP9	-2.57132	0.000574972	0.0199459	-5.94351
ILMN_1657234	2	NM_004591.1	6364	CCL20	-2.65478	0.000890298	0.024645	-6.2975
ILMN_2092118	19	NM_002029.3	2357	FPR1	-2.6759	6.33625e-05	0.00648738	-6.39036
ILMN_1733270	12	NM_004244.4	9332	CD163	-2.69594	0.000964105	0.0258961	-6.47976
ILMN_2336781	6	NM_001024465.1	6648	SOD2	-2.73962	0.000987637	0.0262105	-6.67896
ILMN_1731503	2	NM_006770.3	8685	MARCO	-2.99615	3.81297e-05	0.00519539	-7.97869
