# Supplementary material for: Comparative Analyses of Lung Transcriptomes in Patients with Alveolar Capillary Dysplasia with Misalignment of Pulmonary Veins and in Foxf1 Heterozygous Knockout Mice
Source: PLoS One. 2014 Apr 10;9(4):e94390. doi: 10.1371/journal.pone.0094390 (PMC3983164; doi:10.1371/journal.pone.0094390)
Supplement: Table S2 — Pathways enriched in ACDMPV lung transcriptomes: GSEA and DAVID analyses (p-value <0.05). (XLSX) [file pone.0094390.s003.xlsx]

## Sheet: Sheet1
Table S2: Pathways enriched in ACDMPV lung transcriptomes
GSEA and DAVID analyses ( p-value < 0.05)
Pathway	Genes
Signaling in Immune System	HLA-DQB1, GRB2, HLA-DRB3, ITGB2, TLR4, LOC100133583, C1QC, ITGAM, SLC7A7, CD48, ITGAX, FCER1G,
	TYROBP, PTPN6, OLR1, LYN, HLA-A, SIRPA, HCST, HLA-F, C1QA, C1QB, CD34, LILRB4, COL1A2, COL1A1, TREM1
Hemostasis	ALDOA, F2RL3, PTPN6, LYN, OLR1, GRB2, ITGB2, GNG11, SIRPA, APBB1IP, ITGAM, PLAUR, SLC7A7, CD48, FGG,
	ITGAX, COL1A2, FCER1G, SERPINA1, TREM1, COL1A1
Lysosome	TCIRG1, CTSZ, ACP5, CTSA, CTSS, M6PR, ATP6V0C, CD68, LAPTM5, GLA, TPP1, CTSD, NEU1, GBA
Integrin Signaling Pathway	COL18A1, GRB2, HCK, COL15A1, ITGB2, COL16A1, COL5A2, COL5A1, ITGAM, COL4A5, RAC2, ITGAX, COL1A2,
	COL6A2, COL6A1, COL1A1, ABL1
Cell surface interactions at	ITGB2, PTPN6, GRB2, LYN, COL1A2, COL1A1, ITGAM, FCERIG, ITGAX, SIRPA, CD48, OLR1, SLC747, TREM1
the vascular wall
Metabolism of carbohydrates	ALDOA, TALDO1, G6PD, PFKFB3, PYGL, HK3, SLC2A1, PGD, ENO2, FBP1
Signaling by Platelet derived growth factor (PDGF)	GRB2, COL1A2, COL6A2, COL6A1, COL1A1, COL5A2, COL5A1, COL4A5
Integrins in Angiogenesis	COL1A2, COL1A1, COL4A5, COL5A1, COL5A2, COL6A1, COL6A2, COL15A1, COL16A1
Axon guidance	GRB2, COL1A2, COL6A2, COL6A1, COL1A1, COL5A2, COL5A1, COL4A5
