# Supplementary material for: Comparative Analyses of Lung Transcriptomes in Patients with Alveolar Capillary Dysplasia with Misalignment of Pulmonary Veins and in Foxf1 Heterozygous Knockout Mice
Source: PLoS One. 2014 Apr 10;9(4):e94390. doi: 10.1371/journal.pone.0094390 (PMC3983164; doi:10.1371/journal.pone.0094390)
Supplement: Table S4 — Foxf1 +/− mouse lung microarray analysis: List of deregulated genes (fdr <0.05, fold change > / = 1.5 or </ = − 1.5). (XLSX) [file pone.0094390.s005.xlsx]

## Sheet: Sheet1
Table S4: Foxf1+/- mouse lung microarray analysis.
List of deregulated genes (fdr < 0.05, fold change > /= 1.5 or </= - 1.5).
ID	symbol	Expression (Foxf1+/+ lungs)	Expression ( Foxf1+/- lungs)	fdr	pval	fc
ILMN_3161036	Mcpt6	162.912	1071.59	1.11501e-06	1.32377e-10	6.57775
ILMN_2997068	Cma1	293.665	1844.87	2.94533e-06	1.01723e-09	6.28221
ILMN_1248718	Cma2	181.383	1111.48	9.18933e-05	3.05475e-07	6.12783
ILMN_1240746	Mcpt4	154.443	886.087	1.42565e-05	1.35406e-08	5.7373
ILMN_2609590	Cpa3	269.654	1435.28	7.95155e-05	2.36007e-07	5.32269
ILMN_1220234	Serpina1e	100.823	527.555	0.0231082	0.0105658	5.23248
ILMN_2705860	Tpsab1	109.612	552.93	4.1532e-06	2.46539e-09	5.04444
ILMN_1215859	Serpina1b	126.077	625.867	0.0239819	0.0113318	4.96416
ILMN_1225570	Serpina1d	118.543	571.286	0.0289023	0.0165464	4.81924
ILMN_2624363	Fga	139.876	641.913	0.0350118	0.0239176	4.58917
ILMN_2764036	Ahsg	299.941	1219.5	0.0259477	0.0132801	4.06581
ILMN_2733708	Rbp7	144.131	520.483	0.000219195	1.19672e-06	3.61118
ILMN_2974343	Pla1a	342.34	1221.58	0.000721571	1.04513e-05	3.56833
ILMN_1256289	Lcn7	294.533	976.025	0.00401574	0.000331348	3.31381
ILMN_1257975	Mrgprb2	102.307	332.374	4.71497e-05	8.95535e-08	3.24879
ILMN_1245154	Speer4c	59.3235	191.08	2.94533e-06	1.39871e-09	3.22098
ILMN_2768972	Fam107a	263.733	822.076	0.0226598	0.0101314	3.11708
ILMN_1239878	Prss34	87.1193	261.827	0.000923572	1.53508e-05	3.00538
ILMN_2772632	Saa3	587.975	1724.55	0.000642785	8.74898e-06	2.93303
ILMN_2901409	6430550H21Rik	310.887	897.74	0.000270897	1.76889e-06	2.88768
ILMN_2971999	Iqgap3	160.697	435.104	0.000864903	1.33583e-05	2.70761
ILMN_2688416	Cd300lg	161.049	430.677	0.00169585	5.17233e-05	2.67419
ILMN_1259322	Pdk4	805.446	2109.72	0.0163601	0.00529668	2.61932
ILMN_2422615	Ebf3	235.054	614.007	0.00100126	1.80244e-05	2.61219
ILMN_1228958	Fst	322.418	822.203	0.00168085	4.92636e-05	2.55011
ILMN_2744927	Calca	196.888	496.35	0.00122445	2.78822e-05	2.52098
ILMN_1246800	Serpina3n	1986.1	4962.45	0.00324659	0.000213457	2.49859
ILMN_2593631	3000004C01Rik	277.269	670.2	0.00115201	2.58495e-05	2.41715
ILMN_2659151	Thbs1	663.942	1601.55	0.00251604	0.000117095	2.41218
ILMN_2788223	Kng1	253.16	607.353	0.028725	0.0163495	2.39909
ILMN_1227596	Pmvk	1094.17	2545.62	0.00337932	0.00023029	2.32654
ILMN_2693052	Hoxd8	146.828	340.756	0.00154437	4.27209e-05	2.32078
ILMN_2620114	Ren1	74.9641	173.214	0.000358691	2.5125e-06	2.31063
ILMN_2760619	Tinagl1	1973.24	4543.33	0.00289397	0.000170415	2.30247
ILMN_1222453	Apold1	170.638	392.348	0.00144753	3.71647e-05	2.2993
ILMN_2571169	E330001L02Rik	76.0006	172.574	0.0015371	4.21193e-05	2.27069
ILMN_1234519	A830059I20Rik	272.406	613.475	0.000536853	6.11871e-06	2.25207
ILMN_2657844	Cdc2a	877.71	1968.22	0.00278488	0.000154875	2.24245
ILMN_2485639	Tph1	63.0095	139.698	0.00298302	0.000182034	2.21709
ILMN_1218241	Slc9a3r2	345.32	756.444	0.00174085	5.58031e-05	2.19056
ILMN_2681042	D630002J15Rik	1234.44	2674.08	0.0109132	0.00236974	2.16622
ILMN_1226326	4933417E01Rik	109.637	236.014	0.00174085	5.5781e-05	2.15269
ILMN_2775957	Apoa2	120.962	259.957	0.0490354	0.0480675	2.14908
ILMN_2757125	Prc1	1562.97	3340.21	0.00191415	6.49943e-05	2.13709
ILMN_2976129	Tinagl	2694.09	5665.1	0.00364902	0.000269464	2.10279
ILMN_1224336	Spsb1	1086.22	2269.58	0.0111446	0.0024608	2.08944
ILMN_2630646	Pappa	389.778	808.466	0.0139622	0.00391617	2.07417
ILMN_2993109	Ddit4	1598.88	3284.73	0.0123099	0.00301208	2.0544
ILMN_2439378	Mtap6	123.499	253.607	0.00637835	0.000850396	2.05351
ILMN_2420956	Dysf	745.258	1525.93	0.000506195	4.38706e-06	2.04752
ILMN_2788073	Hmox1	259.335	530.391	0.0212756	0.00883841	2.0452
ILMN_1222111	Col15a1	569.19	1160.04	0.00169585	5.22282e-05	2.03805
ILMN_1239230	Aurkb	229.751	467.402	0.00302739	0.000187429	2.03438
ILMN_1232030	Kif4	146.793	298.223	0.00430807	0.000391783	2.03159
ILMN_1231030	Tcf15	143.551	291.608	0.00236912	0.00010435	2.03139
ILMN_2569933	D630040G04Rik	134.551	272.003	0.00144753	3.66662e-05	2.02156
ILMN_2681241	Birc5	568.617	1149.23	0.00267927	0.000130735	2.0211
ILMN_1226979	LOC100042970	272.982	551.697	0.00278488	0.000144567	2.021
ILMN_2710354	Acta2	3257.71	6559.61	0.00516961	0.000541167	2.01357
ILMN_1223795	LOC100046129	106.137	212.954	0.00238978	0.000106923	2.0064
ILMN_2753497	Ccnb1	340.414	681.977	0.0110905	0.00243572	2.00337
ILMN_2990390	Sprr2k	55.7615	111.144	0.00840176	0.00141043	1.9932
ILMN_2698221	Bean	112.671	223.518	0.0115575	0.00265175	1.98382
ILMN_3025989	Hecw2	143.891	284.693	0.000528387	5.66023e-06	1.97854
ILMN_2573844	B930097H17Rik	155.122	306.785	0.00887471	0.00155305	1.9777
ILMN_2498731	E030024M20Rik	905.395	1785.35	0.00100571	1.92235e-05	1.9719
ILMN_2830661	Top2a	701.832	1383.7	0.00581404	0.000684046	1.97155
ILMN_1249877	E330035H20Rik	256.77	504.022	0.0213011	0.00885882	1.96293
ILMN_2761082	Adamts1	1127.97	2201.2	0.00343585	0.000242552	1.95147
ILMN_1239236	Adam15	95.9927	186.501	0.00438411	0.000406504	1.94287
ILMN_2740902	Mki67	795.941	1544.48	0.00362049	0.000266497	1.94045
ILMN_2588362	Cdca8	226.009	438.281	0.000575803	6.76772e-06	1.93922
ILMN_2724469	4732473B16Rik	404.535	783.929	0.00975096	0.00191765	1.93785
ILMN_1244675	Crmp1	107.319	207.473	0.000382284	2.80675e-06	1.93324
ILMN_2725927	Serpina3g	1354.83	2619.14	0.00283056	0.000163321	1.93318
ILMN_2687628	Ckap2	354.986	686.2	0.00584615	0.000699379	1.93304
ILMN_1225880	Srm	647.842	1236.7	0.00205589	7.72647e-05	1.90896
ILMN_1256775	Thrsp	87.6527	167.246	0.00168085	4.85465e-05	1.90806
ILMN_2605858	AI646023	142.932	272.316	0.00977313	0.00193304	1.90521
ILMN_1242617	Gpr23	2293.16	4363.93	0.00100126	1.88768e-05	1.90302
ILMN_1217929	LOC667005	128.722	244.821	0.0052806	0.000573008	1.90194
ILMN_1217890	Prkca	161.227	305.156	0.00410598	0.000354393	1.89271
ILMN_1226935	Orm1	257.454	487.149	0.0120909	0.00287954	1.89218
ILMN_2580737	D930020N02Rik	201.829	381.887	0.00897973	0.00159435	1.89213
ILMN_2832105	Fgg	119.044	225.198	0.0306758	0.0184827	1.89172
ILMN_2612206	Cdc20	593.338	1121.57	0.00191415	6.46973e-05	1.89027
ILMN_2649408	Kifc1	184.093	347.816	0.00251604	0.000117069	1.88935
ILMN_1220029	Vgll3	546.377	1031.09	0.000528387	5.70857e-06	1.88714
ILMN_2668927	LOC100047583	215.744	406.629	0.0224692	0.00990479	1.88477
ILMN_2617228	Aurka	413.319	778.443	0.00268113	0.000131155	1.8834
ILMN_2697220	Figf	1664.45	3134.82	0.0108271	0.00231504	1.8834
ILMN_2418645	Nedl2	164.534	308.8	0.0310279	0.0188827	1.87681
ILMN_3130719	5730410E15Rik	356.114	668.295	0.0128373	0.00329441	1.87663
ILMN_1237302	Pcdh20	334.043	626.387	0.0314868	0.0194013	1.87517
ILMN_2744890	Gadd45g	851.267	1592.88	0.00223725	9.3761e-05	1.87118
ILMN_1250501	Epn1	224.727	419.932	0.0391	0.030672	1.86863
ILMN_2718266	Fkbp5	1041.49	1941.33	0.0144914	0.00416208	1.864
ILMN_1226472	Retnla	4703.23	8746.78	0.0300117	0.0177013	1.85974
ILMN_2642517	6330406I15Rik	333.402	619.658	0.00286067	0.000166864	1.85859
ILMN_2543657	Mbd1	140.476	260.898	0.00663786	0.000924399	1.85725
ILMN_1239314	Foxm1	251.852	466.806	0.00205589	7.93244e-05	1.85349
ILMN_2846776	Cdkn1a	756.802	1391.04	0.0298366	0.0175095	1.83805
ILMN_2595732	LOC100046232	1723	3164.32	0.00692947	0.000992152	1.83652
ILMN_2678460	Mat1a	419.891	770.383	0.00659873	0.000904441	1.83472
ILMN_2737713	Edn1	1238.08	2270.08	0.029133	0.0168393	1.83355
ILMN_2698430	Bcl2l1	998.815	1825.08	0.00343585	0.000242101	1.82724
ILMN_2476733	1200016E24Rik	2459.28	4493.38	0.0404229	0.032634	1.82711
ILMN_2691951	Svep1	927.006	1689.45	0.00269358	0.000133991	1.82248
ILMN_2454204	Tnfrsf22	501.483	911.712	0.000456325	3.64475e-06	1.81803
ILMN_2595597	Anln	884.535	1607.54	0.00389123	0.000309259	1.81739
ILMN_2746870	Nog	112.987	205.153	0.0364733	0.0262341	1.81572
ILMN_1243616	Cdkn3	444.303	806.642	0.00278488	0.00015431	1.81552
ILMN_2618714	Pdgfb	2812.35	5101.32	0.00175875	5.70032e-05	1.8139
ILMN_2717146	Nphs2	70.639	127.046	0.00144753	3.7118e-05	1.79853
ILMN_2701664	Tsc22d3	928.002	1668.56	0.0113604	0.0025646	1.79801
ILMN_2879745	Lasp1	707.712	1268.7	0.00404942	0.00034247	1.79267
ILMN_2949877	4931408A02Rik	318.912	570.783	0.0217422	0.00928571	1.78978
ILMN_1252578	A130021C14Rik	114.773	204.827	0.0202721	0.00800004	1.78463
ILMN_1245549	6330404C01Rik	447.824	797.919	0.0458202	0.0420232	1.78177
ILMN_2991574	Fam13c	228.716	407.34	0.00226457	9.57127e-05	1.78099
ILMN_1251846	Arhgap8	198.4	353.329	0.00331207	0.000220476	1.78089
ILMN_2854962	Sgol1	161.781	288.112	0.00639823	0.000856085	1.78087
ILMN_1235062	BC030183	135.866	241.774	0.0197154	0.00760316	1.7795
ILMN_1223949	Cldn4	2720.36	4839.73	0.00794456	0.00124246	1.77908
ILMN_2997494	Lox	8022.73	14265.1	0.00935977	0.00175683	1.77808
ILMN_3111744	Lpin1	551.165	979.002	0.0320698	0.0201855	1.77624
ILMN_1229216	Zbtb16	391.376	694.669	0.0445178	0.0393098	1.77494
ILMN_2730054	Serpina3c	365.09	647.077	0.0104544	0.00219854	1.77238
ILMN_2454172	E430013K19Rik	188.064	331.887	0.0121507	0.00291398	1.76475
ILMN_1229778	D030064C08Rik	158.43	279.059	0.043302	0.0374671	1.76141
ILMN_2712075	Lcn2	4738.15	8343.28	0.00566349	0.000634058	1.76087
ILMN_1235388	Igsf21	55.6386	97.9239	0.00146001	3.77871e-05	1.76
ILMN_1254543	8430403M15Rik	260.105	457.508	0.000536853	5.99851e-06	1.75893
ILMN_2677270	Peg3	1195.64	2103.05	0.00384218	0.000298292	1.75893
ILMN_2420939	scl0002624.1_576	228.647	400.884	0.00169585	5.0787e-05	1.75329
ILMN_1234241	Mrap	189.545	332.219	0.00281102	0.000159524	1.75272
ILMN_2727503	Igfbp3	1713.35	3002.81	0.009219	0.00170181	1.75259
ILMN_3141249	Thsd4	161.962	282.583	0.0421001	0.0351876	1.74475
ILMN_1257163	Tnks1bp1	455.675	794.571	0.0146267	0.00425751	1.74372
ILMN_1234999	Cenpf	102.092	176.825	0.00305147	0.000190921	1.73202
ILMN_2621086	Fli1	500.662	864.639	0.00199558	7.31825e-05	1.72699
ILMN_2825817	Spry4	281.414	485.973	0.0375677	0.0280407	1.7269
ILMN_2872106	P2ry2	112.827	194.736	0.00912071	0.00165132	1.72598
ILMN_2637704	Cdc25c	99.7029	171.996	0.00587056	0.000711975	1.72509
ILMN_2636624	Slc10a6	571.551	984.826	0.0252067	0.0125276	1.72307
ILMN_2821788	Cenpi	144.594	249.081	0.00599815	0.000751514	1.72262
ILMN_2623526	Myc	78.5224	135.237	0.00278488	0.000146473	1.72227
ILMN_2537209	LOC664837	59.0659	101.67	0.00362049	0.000265642	1.7213
ILMN_2816754	Ndc80	145.227	249.74	0.00926988	0.0017294	1.71966
ILMN_2670172	Itga5	325.97	560.554	0.00414496	0.0003682	1.71965
ILMN_2742861	Serpina3f	99.2147	170.533	0.00897973	0.00159633	1.71882
ILMN_2636110	Sgol2	288.17	495.3	0.00606608	0.000769873	1.71878
ILMN_2669164	Arg2	360.623	619.099	0.0461219	0.042649	1.71675
ILMN_1256181	Nol10	90.003	154.338	0.00982716	0.00194613	1.71481
ILMN_1224802	Palm	504.383	864.289	0.0401439	0.0322609	1.71356
ILMN_3161887	Adamts15	342.278	586.387	0.0101091	0.00207272	1.71319
ILMN_2597710	Lmna	1650.66	2827.49	0.018866	0.00699019	1.71294
ILMN_2907878	H2afx	1090.45	1866.31	0.00256395	0.000122368	1.71149
ILMN_2956102	Ncapd2	448.964	767.755	0.00291533	0.000173404	1.71006
ILMN_3126609	Ceacam1	366.341	626.245	0.0149324	0.00445696	1.70946
ILMN_2834065	Esco2	183.065	312.736	0.0391334	0.0307334	1.70833
ILMN_2458087	Krtap17-1	290.717	496.432	0.0198631	0.00773961	1.70761
ILMN_1252364	Furin	328.634	560.783	0.0162869	0.0052575	1.7064
ILMN_2929896	Pbk	612.447	1044.3	0.00871973	0.00149931	1.70512
ILMN_1216876	6720484J09Rik	70.4008	119.888	0.00959237	0.00183693	1.70294
ILMN_1252902	Rhobtb1	195.482	332.505	0.00584239	0.000692516	1.70095
ILMN_2894604	D630042P16Rik	224.691	381.938	0.00343817	0.000244096	1.69984
ILMN_2630605	Fscn1	1406.56	2389.54	0.0273683	0.0149009	1.69885
ILMN_2908065	Gtse1	123.029	208.889	0.00380661	0.000293755	1.69788
ILMN_1232740	E130301L11Rik	63.6812	107.825	0.000575803	6.73562e-06	1.6932
ILMN_3099398	Rbpms	477.576	808.447	0.0141317	0.00400282	1.69281
ILMN_2666491	Gpr97	241.6	408.181	0.00152509	4.14538e-05	1.68949
ILMN_2760494	Hif3a	194.64	328.345	0.0188985	0.00702046	1.68693
ILMN_1225369	Klhl2	129.709	218.695	0.0286499	0.0162409	1.68604
ILMN_1254927	Ly6c1	5256.26	8854.84	0.00099341	1.70345e-05	1.68463
ILMN_1227494	Egr3	191.675	322.699	0.0052806	0.000573486	1.68357
ILMN_2768154	Saa1	80.2834	135.101	0.00205589	7.8481e-05	1.6828
ILMN_2572307	Ptprg	307.557	517.151	0.000524725	5.41981e-06	1.68148
ILMN_2923463	Kif23	620.481	1043.12	0.0155856	0.00484796	1.68114
ILMN_2929966	Oas1d	151.738	254.77	0.0209242	0.00857038	1.67902
ILMN_2854943	Gprc5a	10393.9	17424	0.0214326	0.00897185	1.67636
ILMN_1252204	Sepw1	2082.15	3489.87	0.00914089	0.00166104	1.67609
ILMN_3155363	Ppl	2686.32	4499.36	0.0235801	0.0110018	1.67492
ILMN_1224540	Eltd1	2064.95	3445.14	0.00302739	0.000187977	1.66839
ILMN_1246173	Msx1	177.635	296.176	0.000864903	1.36601e-05	1.66733
ILMN_1254016	Adora1	310.758	517.909	0.00179578	5.863e-05	1.6666
ILMN_1237578	Aldh1a3	131.928	219.433	0.0101411	0.00208399	1.66329
ILMN_1250340	A630055A13Rik	74.5907	123.937	0.0496867	0.0493623	1.66156
ILMN_2604243	Itgb6	448.349	744.927	0.0165575	0.00541366	1.66149
ILMN_2573036	D130032J17Rik	402.944	669.295	0.0102591	0.00212549	1.66101
ILMN_2971486	Znrd1	170.358	282.899	0.0115193	0.00263135	1.66062
ILMN_1230447	Matn2	120.352	199.575	0.0368013	0.0267087	1.65826
ILMN_1238170	A930039A15Rik	118.905	197.119	0.0118648	0.00279048	1.65778
ILMN_1258830	Ppap2a	794.357	1315.75	0.00278488	0.000151075	1.65637
ILMN_2650115	Adamtsl2	1630.5	2698.32	0.00587747	0.000714093	1.6549
ILMN_2595232	AA986860	87.5856	144.827	0.0153766	0.00472635	1.65355
ILMN_2762509	Ncdn	365.703	604.617	0.0175446	0.00609469	1.6533
ILMN_1255287	Mela	4046.67	6688.71	0.0145766	0.00423645	1.65289
ILMN_2965660	Apcdd1	979.503	1616.71	0.00584615	0.000695448	1.65054
ILMN_2637090	Porcn	252.663	416.42	0.0390196	0.0305745	1.64813
ILMN_2832219	Cdca3	201.223	331.396	0.00612023	0.000781408	1.64691
ILMN_3009501	Kcnk1	1970.71	3245.06	0.00813452	0.00131545	1.64665
ILMN_2609457	Gorasp2	1865.86	3071.39	0.00299339	0.000183022	1.6461
ILMN_1213921	Troap	218.955	359.93	0.00688661	0.00098275	1.64385
ILMN_3163196	Nr2f2	958.857	1574.3	0.0443273	0.038991	1.64185
ILMN_2626585	Jag2	566.677	930.322	0.0132476	0.00348372	1.64172
ILMN_2964344	Dpp9	584.705	959.338	0.000155114	6.44543e-07	1.64072
ILMN_2776361	LOC100047163	83.94	137.636	0.0423793	0.0358126	1.6397
ILMN_3152486	Ramp3	262.365	430.192	0.00168085	4.84388e-05	1.63967
ILMN_2911855	Espl1	175.15	287.055	0.00186235	6.2351e-05	1.63891
ILMN_2900557	Kif15	204.398	334.989	0.00434174	0.000399484	1.6389
ILMN_2689784	Mcf2l	944.773	1547.53	0.0125191	0.00312747	1.63799
ILMN_2731020	Sult5a1	275.811	451.388	0.00838376	0.00140244	1.63659
ILMN_2742942	Rabl2a	166.638	272.464	0.0169784	0.00569036	1.63507
ILMN_2711112	Shcbp1	125.721	205.556	0.0137366	0.00374094	1.63502
ILMN_1247646	H1fx	356.967	583.287	0.0385328	0.0296167	1.634
ILMN_2740407	Pde2a	162.563	265.573	0.0198365	0.00770598	1.63366
ILMN_2815889	Grwd1	153.705	250.599	0.00278488	0.000154618	1.63039
ILMN_1216639	Pak3	213.575	348.128	0.0291078	0.016788	1.63
ILMN_2614462	Krt19	2173.25	3539.87	0.00316694	0.000202002	1.62884
ILMN_2642571	Mxd3	85.406	138.962	0.00295109	0.000177283	1.62708
ILMN_2748850	Aplnr	1392.31	2264.17	0.0445178	0.0393033	1.6262
ILMN_1218539	Ccnyl1	299.646	486.796	0.00168085	4.929e-05	1.62457
ILMN_2648732	LOC100048710	54.6875	88.8398	0.0327523	0.0210961	1.6245
ILMN_1255960	Spc25	126.424	205.291	0.0347878	0.0236219	1.62383
ILMN_1247207	Adm	101.164	164.091	0.00122445	2.82017e-05	1.62203
ILMN_1224279	Mall	509.424	826.137	0.0224354	0.00983663	1.62171
ILMN_1232937	5832402A02Rik	90.2364	146.154	0.0101703	0.00209371	1.61968
ILMN_2683958	Col3a1	484.641	784.956	0.00813452	0.00131118	1.61966
ILMN_1247916	Lims2	1223.35	1981.22	0.00152387	4.06947e-05	1.6195
ILMN_2776603	Ccl9	1253.73	2029.88	0.00694336	0.000995795	1.61908
ILMN_3155190	Stk35	269.466	436.008	0.0215088	0.00905424	1.61805
ILMN_1248734	1500009L16Rik	349.217	564.944	0.00404942	0.000338758	1.61774
ILMN_2698449	Hbegf	1005.06	1625.84	0.00255217	0.00011943	1.61765
ILMN_2644920	Plekhf1	183.228	296.163	0.00748701	0.00113381	1.61636
ILMN_1235811	1110032E23Rik	2427.9	3922.89	0.0457171	0.0418037	1.61575
ILMN_2509327	Wipf3	1206.1	1948.02	0.026292	0.0136158	1.61514
ILMN_1260125	Fn1	93.0112	150.143	0.00587747	0.000716451	1.61425
ILMN_2686044	Eif5a	3384	5451.88	0.0173942	0.00595362	1.61108
ILMN_1226997	Rassf2	1226.11	1970.82	0.013608	0.00368117	1.60737
ILMN_2504823	Trim47	290.399	466.579	0.0255494	0.0128789	1.60668
ILMN_2520249	Hspg2	3257.46	5232.63	0.00152509	4.10156e-05	1.60635
ILMN_2762326	Kif22	577.738	927.556	0.00384218	0.000298324	1.6055
ILMN_2775307	Lamc2	2471.08	3964.24	0.000299262	2.05585e-06	1.60425
ILMN_1221161	Zfp57	300.534	482.128	0.0345113	0.0232614	1.60424
ILMN_2642007	Tor1aip2	95.2438	152.71	0.00389123	0.000310485	1.60336
ILMN_2543842	2810417K24Rik	123.35	197.559	0.00278759	0.000155674	1.60161
ILMN_1246560	Syt12	81.0285	129.772	0.00331207	0.000220654	1.60156
ILMN_1233065	Rbmx	990.497	1584.96	0.00895177	0.00158141	1.60016
ILMN_2655888	Leng8	164.027	262.342	0.0369131	0.0268485	1.59939
ILMN_1219193	Thrap2	239.278	382.62	0.0213333	0.00889499	1.59906
ILMN_3003152	Tnrc18	228.248	364.532	0.0375007	0.0278646	1.59709
ILMN_2931384	Lrrc59	550.983	879.129	0.00286067	0.000167096	1.59556
ILMN_1233001	Kctd17	398.088	635.002	0.0298805	0.0175778	1.59513
ILMN_2448530	scl0002050.1_27	210.439	335.219	0.00649932	0.000879377	1.59295
ILMN_1258966	1110006E14Rik	226.296	360.364	0.035394	0.0246406	1.59245
ILMN_2731080	Rps6ka3	422.307	672.424	0.000485715	4.1519e-06	1.59227
ILMN_2599018	Clic4	353.103	561.907	0.00432478	0.000394399	1.59134
ILMN_1256614	Ms4a8a	195.886	311.653	0.00681536	0.000970155	1.59099
ILMN_1215624	Gpr88	135.056	214.778	0.0167426	0.00553777	1.59029
ILMN_2586625	4833445A15Rik	128.26	203.858	0.0322896	0.0205002	1.58941
ILMN_3091801	Gan	137.789	218.862	0.0137792	0.00376767	1.58838
ILMN_1218967	Kif2c	359.903	571.054	0.0120411	0.00285051	1.58669
ILMN_1225300	Slc25a29	194.552	308.595	0.00875	0.00151201	1.58618
ILMN_2641467	Slc6a6	7581.14	12017.5	9.30063e-05	3.32121e-07	1.58518
ILMN_3127739	Sf3b4	160.543	254.362	0.00874583	0.00150765	1.58439
ILMN_1217606	1500005K14Rik	247.498	391.875	0.0160341	0.00509404	1.58334
ILMN_2772515	Hpcal1	245.764	388.645	0.0417152	0.0345855	1.58137
ILMN_2599400	Creb3l2	233.537	369.277	0.00144753	3.71604e-05	1.58124
ILMN_1236611	Mark1	318.729	503.829	0.0124104	0.00307113	1.58074
ILMN_1216213	Incenp	423.508	669.154	0.00409222	0.000351261	1.58003
ILMN_1217065	2310007D09Rik	239.259	376.513	0.0103342	0.00215321	1.57366
ILMN_2869623	6330503C03Rik	131.201	206.2	0.0137976	0.00380479	1.57163
ILMN_2565235	B130017M24Rik	163.786	257.342	0.00125451	2.96387e-05	1.5712
ILMN_1218923	LOC100041932	258.854	406.621	0.00975096	0.00191832	1.57085
ILMN_2894211	8430408G22Rik	2420.39	3801.24	0.0051569	0.000530932	1.57051
ILMN_3056973	Gnas	98.664	154.855	0.00907908	0.00164163	1.56952
ILMN_2795949	D2Ertd750e	139.253	218.5	0.00215628	8.83198e-05	1.56909
ILMN_2696829	Pcdh19	106.959	167.816	0.0108632	0.00232922	1.56898
ILMN_1248999	Lmo7	3521.85	5524.94	0.00435822	0.000402035	1.56876
ILMN_2875404	Nrip3	157.733	247.436	0.0154692	0.00477869	1.5687
ILMN_2503893	Preb	327.959	514.32	0.00616289	0.000801915	1.56824
ILMN_1218327	Alg8	114.615	179.742	9.30063e-05	3.45534e-07	1.56823
ILMN_1223045	2810417H13Rik	305.23	478.404	0.0392083	0.0308202	1.56735
ILMN_1253666	Usp5	603.444	945.301	0.0193572	0.00733319	1.56651
ILMN_1215972	Syn2	128.87	201.876	9.30063e-05	3.32015e-07	1.56651
ILMN_1224957	Lrrc16	466.558	730.403	0.0149324	0.00445861	1.56551
ILMN_2673599	Actn4	4693.31	7344.73	0.00209618	8.4823e-05	1.56493
ILMN_2659317	E130306D19Rik	188.593	295.127	0.00573805	0.000666146	1.56489
ILMN_2574233	A630047J05Rik	183.162	286.624	0.00668218	0.000938504	1.56486
ILMN_2768533	Pgf	190.396	297.911	0.0123473	0.00302561	1.56469
ILMN_1256996	Maff	123.986	193.931	0.0103861	0.00217513	1.56414
ILMN_2705078	Csda	1007.22	1575.2	0.00572975	0.000653721	1.56391
ILMN_1245352	Dclk3	92.8485	145.129	0.0137836	0.00377361	1.56307
ILMN_1249997	Per	120.637	188.48	0.0246597	0.0119185	1.56237
ILMN_1219591	1300014I06Rik	1136.59	1775.48	0.035394	0.0246486	1.56212
ILMN_2730329	Hist1h2ah	3205.69	5006.86	0.0224357	0.00985008	1.56187
ILMN_2863390	Fcer1a	89.1823	139.279	0.00100126	1.87859e-05	1.56173
ILMN_2843349	C79407	96.9299	151.334	0.0131779	0.00344193	1.56127
ILMN_2847144	Hist1h2ak	3295.51	5140.88	0.0370438	0.0270693	1.55996
ILMN_1223539	Tpm4	1973.02	3074.7	0.00380429	0.000293124	1.55837
ILMN_2579546	D130027H15Rik	108.816	169.574	0.0203965	0.00809218	1.55836
ILMN_3151642	Myocd	522.61	813.733	0.0370371	0.0270512	1.55706
ILMN_1219258	EG665685	150.181	233.839	0.0359644	0.0254585	1.55705
ILMN_2714678	Pif1	191.964	298.616	0.00953035	0.00181714	1.55559
ILMN_1218312	2010317E24Rik	173.959	270.353	0.00129238	3.06869e-05	1.55412
ILMN_1255551	Sorbs1	172.681	268.281	0.00462194	0.00044447	1.55363
ILMN_2980323	Cldn2	211.331	328.298	0.0238833	0.0112569	1.55348
ILMN_2468981	Rasl10b	78.0397	121.093	0.0198631	0.00773096	1.55169
ILMN_1254577	AI607873	401.337	622.706	0.00283636	0.000163992	1.55158
ILMN_1242370	Fgl1	180.216	279.521	0.00658266	0.000897956	1.55103
ILMN_1228629	Zfp704	196.765	305.171	0.0225176	0.00996088	1.55094
ILMN_2669793	Ccnd1	1121.54	1739.35	0.0189274	0.00704018	1.55086
ILMN_1237246	LOC383561	96.2376	149.224	0.0058909	0.000720635	1.55057
ILMN_2862538	Col12a1	516.472	800.498	0.00195321	6.76168e-05	1.54994
ILMN_2649671	Ipas	1534.5	2377.92	0.0331663	0.0215841	1.54963
ILMN_2689160	Ranbp9	1500.76	2325	0.0471795	0.0446415	1.54922
ILMN_2736999	LOC621824	1474.24	2283.85	0.0137587	0.00375536	1.54917
ILMN_2606470	Clip4	1829.71	2834.32	0.000523714	5.25371e-06	1.54905
ILMN_1216485	A930039H18Rik	272.071	421.163	0.00679345	0.000965865	1.54799
ILMN_2852034	Hif1a	576.958	892.556	0.0335056	0.0220699	1.547
ILMN_1244653	E330027G05Rik	191.329	295.751	0.011775	0.00274951	1.54577
ILMN_2728473	Serpina3m	57.3979	88.7064	0.0265518	0.0139268	1.54546
ILMN_3153869	Ubap2l	767.556	1184.85	0.0403381	0.0324982	1.54366
ILMN_1213954	Sgk1	14255.1	21999.8	0.00701424	0.00101179	1.54329
ILMN_2616262	Pkig	985.895	1521.5	0.00152315	4.03255e-05	1.54327
ILMN_1259365	Emcn	5680.6	8765.94	0.00589572	0.000724614	1.54314
ILMN_3006990	EG622339	7267.43	11203.6	0.00144753	3.66734e-05	1.54162
ILMN_2755578	Nnat	521.381	803.345	0.00169585	5.12564e-05	1.5408
ILMN_1256643	Wdr46	276.904	426.287	0.00198825	6.98707e-05	1.53947
ILMN_2460168	Wdr1	2497.52	3844.15	0.00199558	7.21801e-05	1.53918
ILMN_2793062	Rasl11b	3861.08	5942.61	0.00432478	0.000394893	1.5391
ILMN_2880529	Uck2	189.969	292.323	0.00262143	0.000126979	1.53879
ILMN_1229210	LOC640739	533.268	820.528	0.0113821	0.0025756	1.53868
ILMN_2449335	Sf1	885.43	1362.08	0.00297096	0.000180593	1.53833
ILMN_1216675	2900072M03Rik	82.4746	126.795	0.0168812	0.00562772	1.53738
ILMN_1252389	LOC100046136	520.234	799.323	0.0113181	0.00253963	1.53647
ILMN_1217836	G630056H24Rik	409.792	629.49	0.000536853	6.07872e-06	1.53612
ILMN_2994354	6720460F02Rik	81.6156	125.365	0.00323987	0.000209632	1.53604
ILMN_2463260	Lpp	395.486	607.013	0.0285582	0.016149	1.53485
ILMN_2596369	Cnn2	195.494	299.975	0.0469322	0.0442634	1.53445
ILMN_2639036	Hspd1	702.106	1077.02	0.00494135	0.000495132	1.53398
ILMN_1243602	Prkcdbp	2243.49	3440.49	0.0152353	0.00464312	1.53355
ILMN_2632153	Cdca2	359.711	550.638	0.00389123	0.000310002	1.53078
ILMN_2735937	Bmp15	78.3556	119.936	6.16086e-05	1.6823e-07	1.53067
ILMN_1246655	Plekhg2	360.527	551.817	0.00670385	0.000946323	1.53058
ILMN_3160638	Ripply1	57.1096	87.3902	0.00100319	1.90562e-05	1.53022
ILMN_1239627	4631426J05Rik	1666.2	2549.54	0.0223975	0.00980574	1.53015
ILMN_2749717	Bcl3	181.462	277.452	0.00801097	0.00125793	1.52898
ILMN_2507232	Gas2l3	244.812	374.161	0.0173981	0.00596933	1.52836
ILMN_2846904	Mest	1266.77	1935.61	0.0284231	0.0160456	1.52799
ILMN_1216057	Il6ra	329.841	503.883	0.0272328	0.0146688	1.52765
ILMN_2967266	Fxyd5	3776.16	5768.32	0.00516961	0.000540561	1.52756
ILMN_3136269	Hcrtr1	68.7214	104.953	0.00922495	0.00170743	1.52722
ILMN_2847727	Svopl	249.551	380.987	0.0423867	0.0358247	1.52669
ILMN_2741726	Lsm2	1111.06	1694.87	0.00299546	0.000183504	1.52545
ILMN_2729153	Nos3	1524.18	2322.29	0.0118387	0.00277468	1.52363
ILMN_2744217	Spag5	255.526	388.875	0.0127276	0.00323516	1.52186
ILMN_1216661	Col6a2	5486.67	8344.76	0.0282626	0.0159013	1.52091
ILMN_2631446	Shoc2	97.8291	148.776	0.0167426	0.00554132	1.52077
ILMN_1231520	Trpv4	136.253	207.2	0.0034083	0.000235742	1.52071
ILMN_2743642	Tgm1	639.628	972.087	0.00814757	0.00132714	1.51977
ILMN_2739156	LOC100047260	526.993	800.87	0.00801924	0.00126878	1.5197
ILMN_2591027	Col14a1	601.713	913.163	0.0167186	0.00551993	1.51761
ILMN_1255053	Plk1	550.983	835.766	0.00152509	4.11655e-05	1.51686
ILMN_1233864	Ptgs1	404.169	613.008	0.0195905	0.00751477	1.51671
ILMN_1241903	Klf4	2097.81	3180.29	0.0354229	0.0246989	1.51601
ILMN_1240356	LOC635086	343.377	520.432	0.0326984	0.0210268	1.51563
ILMN_2595260	Creb3l1	220.115	333.559	0.0323277	0.0205493	1.51538
ILMN_3053593	Glipr2	1812.94	2743.94	0.00169585	5.23473e-05	1.51353
ILMN_2937542	Col18a1	338.121	511.291	0.00659873	0.000905138	1.51215
ILMN_2711007	Ap2b1	163.573	247.348	0.0183479	0.00660995	1.51215
ILMN_2652187	Cux1	2263.64	3421.75	0.0206158	0.00826539	1.51161
ILMN_1257566	Ttpal	317.592	479.927	0.0113604	0.00256529	1.51114
ILMN_2710286	C030025P15Rik	154.495	233.434	0.00198836	7.08499e-05	1.51095
ILMN_1218204	Irx1	980.126	1480.37	0.0275074	0.015029	1.51039
ILMN_2572938	D030044M21Rik	443.455	668.92	0.0149324	0.00445191	1.50843
ILMN_2587355	G630052O08Rik	100.499	151.544	0.0436956	0.038041	1.50791
ILMN_2482572	Flnb	249.018	375.483	0.00830677	0.00137181	1.50786
ILMN_2711782	Tbc1d1	404.136	609.36	0.000161897	6.9195e-07	1.50781
ILMN_1235363	Gsg2	167.363	252.262	0.0100655	0.00205541	1.50727
ILMN_1248041	Rock2	342.048	515.392	0.0173425	0.00592116	1.50678
ILMN_2739544	Stc2	155.194	233.698	0.0260131	0.0133416	1.50584
ILMN_2670230	Tbrg4	162.756	244.993	0.00278488	0.00014643	1.50528
ILMN_1226334	Mrps18b	314.139	472.764	0.0016356	4.62154e-05	1.50495
ILMN_2622072	Vwa1	62.6743	94.2822	0.00983833	0.00195463	1.50432
ILMN_2977350	Prr5	136.943	205.971	0.0288712	0.0165123	1.50406
ILMN_2648169	Sfn	390.447	587.119	0.035079	0.0240595	1.50371
ILMN_2526631	LOC381307	107.507	161.622	0.013608	0.00368102	1.50337
ILMN_2787871	Cdca5	129.286	194.301	0.0241626	0.0114868	1.50287
ILMN_3162407	Zfp36	4013.33	6029.74	0.0084491	0.00142942	1.50243
ILMN_2615587	D12Ertd551e	409.632	615.035	0.00516961	0.000540769	1.50143
ILMN_1377924	Gapdh	5234.73	7855.36	0.00518871	0.000544736	1.50062
ILMN_2749595	2610204M08Rik	442.378	663.792	0.00664196	0.000928124	1.50051
ILMN_1242627	Lemd1	72.3729	108.577	0.00129539	3.12487e-05	1.50024
ILMN_2807016	Tspan7	7217.31	4811.06	0.00361653	0.000264917	-1.50015
ILMN_2800687	Hr	423.16	281.936	0.0245088	0.0118078	-1.50091
ILMN_2522884	9930105H17Rik	681.515	454.004	0.0390805	0.0306408	-1.50112
ILMN_2728682	Prr18	2167.81	1443.83	0.0163077	0.00527391	-1.50143
ILMN_3095624	Jmjd3	1030.66	686.395	0.0249661	0.0122771	-1.50156
ILMN_2569431	A430091O22Rik	180.234	119.976	0.00938216	0.00176883	-1.50226
ILMN_2736212	C030003D03Rik	247.26	164.592	0.00265742	0.000129353	-1.50226
ILMN_3144232	Gm1574	205.828	136.999	0.0181095	0.00645215	-1.5024
ILMN_2658619	0610012G03Rik	1990.96	1324.92	0.0227047	0.01016	-1.5027
ILMN_2682613	Igfbp5	11029.4	7337.27	0.00583222	0.000688262	-1.50321
ILMN_1222147	Nek5	253.625	168.688	0.0231711	0.0106213	-1.50351
ILMN_1257251	Txnl4b	679.234	451.766	0.0147459	0.00432178	-1.50351
ILMN_1216898	Kit	259.665	172.691	0.00219592	9.1768e-05	-1.50364
ILMN_2774244	1810013B01Rik	563.866	374.859	0.045656	0.041672	-1.50421
ILMN_2791355	Ganc	956.34	635.671	0.00245203	0.000111787	-1.50446
ILMN_1226328	Sobp	175.255	116.485	0.00526322	0.00056925	-1.50453
ILMN_2653265	H2-Ke6	3461.12	2300.41	0.012313	0.00301576	-1.50457
ILMN_1258404	LOC268853	281.898	187.305	0.0115717	0.00265811	-1.50502
ILMN_2759598	Hint2	3121.2	2072.31	0.0110905	0.00243589	-1.50614
ILMN_2663576	Mic2l1	2367.87	1572.12	0.0260045	0.0133311	-1.50617
ILMN_2516338	D430019H16Rik	375.474	249.234	0.00393947	0.000319909	-1.50651
ILMN_2459676	scl33870.2_144	395.915	262.768	0.0264569	0.0137703	-1.50671
ILMN_2758717	Plscr4	914.092	606.672	0.00570463	0.000646549	-1.50673
ILMN_2665095	Casz1	1313.88	871.38	0.00410914	0.000356128	-1.50782
ILMN_3115796	Cd40	1967.49	1303.35	0.0425964	0.0362453	-1.50957
ILMN_2674533	Renbp	1743.55	1154.74	0.0233593	0.0108312	-1.50991
ILMN_2664739	Adam28	327.559	216.936	0.039442	0.0312192	-1.50993
ILMN_1217555	Mdh1b	521.046	345.051	0.0361644	0.0257655	-1.51006
ILMN_2516501	scl0002702.1_3805	536.503	355.05	0.00568575	0.000639734	-1.51106
ILMN_2666070	LOC100044873	108.827	71.9976	0.00587747	0.000716629	-1.51153
ILMN_1220443	LOC381002	232.839	154.028	0.00105384	2.16449e-05	-1.51167
ILMN_2794526	Cnr2	276.092	182.575	0.0211241	0.0087274	-1.51221
ILMN_1229701	E030038G15Rik	267.285	176.713	0.00206504	8.13955e-05	-1.51253
ILMN_1223511	C230071H18Rik	251.302	166.137	0.000219195	1.19707e-06	-1.51262
ILMN_1236762	Gp5	367.726	242.888	0.0169312	0.00566251	-1.51397
ILMN_2989871	Stk36	1005.57	663.234	0.0395546	0.0313647	-1.51617
ILMN_2967576	Guk1	4635.99	3055.8	0.00667243	0.000934811	-1.51711
ILMN_2872745	Asz1	251.275	165.582	0.016478	0.0053603	-1.51752
ILMN_2493030	2310043N10Rik	1672.18	1101.34	0.0240642	0.0114181	-1.51832
ILMN_2729289	Matn4	3145.4	2071.62	0.040005	0.0320116	-1.51833
ILMN_1256518	Akr7a5	3338.53	2198.35	0.00889539	0.00156583	-1.51865
ILMN_2467096	B430105G09Rik	858.081	564.642	0.0112206	0.00249509	-1.51969
ILMN_2662728	Neu2	650.4	427.897	0.0226392	0.0100741	-1.51999
ILMN_2929221	Crlf3	1800.22	1184.29	0.00100126	1.83481e-05	-1.52008
ILMN_2721874	Arhgap20	363.013	238.793	0.00811714	0.0013058	-1.5202
ILMN_1258907	Upk2	278.54	183.141	0.0364938	0.0263012	-1.5209
ILMN_1250403	Gucy1b3	856.441	563.112	0.00903723	0.00162655	-1.52091
ILMN_2593104	Tmcc2	609.721	400.78	0.00134529	3.3221e-05	-1.52134
ILMN_2701543	Ptpdc1	846.877	555.433	0.013111	0.00340973	-1.52472
ILMN_1213070	1700037H04Rik	1543.89	1011.88	0.0296615	0.0173398	-1.52576
ILMN_1238627	Snhg11	438.671	287.272	0.0422435	0.0354533	-1.52702
ILMN_1219898	Dnajc28	403.87	264.415	0.0133705	0.00356207	-1.52741
ILMN_2652425	Thap3	250.808	164.154	0.038715	0.0300434	-1.52789
ILMN_2714796	Coro1a	2210.92	1446.51	0.0324948	0.02079	-1.52845
ILMN_2852672	Tspan32	211.907	138.64	0.0354465	0.0247228	-1.52847
ILMN_2825848	Mfsd9	141.88	92.8184	0.0213049	0.00887025	-1.52858
ILMN_1236975	D130067N01Rik	204.506	133.762	0.00616003	0.000798485	-1.52888
ILMN_1245119	Pcdh12	2042.72	1335.95	0.0335056	0.0220962	-1.52903
ILMN_2519673	Vwf	2722.18	1780.02	0.00679345	0.000966229	-1.5293
ILMN_2821460	Ptpn18	433.367	283.06	0.0132774	0.00351206	-1.53101
ILMN_2450817	Tnfrsf19	156.006	101.86	0.013111	0.00340754	-1.53158
ILMN_1222036	Paqr7	841.351	548.855	0.0111186	0.00244601	-1.53292
ILMN_2943722	Ociad2	672.458	438.55	0.00926988	0.00172086	-1.53337
ILMN_1250030	Cdc42ep1	312.533	203.468	0.0371193	0.0272216	-1.53603
ILMN_1235488	Garnl3	1529.53	995.022	0.0201522	0.00793121	-1.53718
ILMN_2523169	Treml1	684.874	445.476	0.0215992	0.00914692	-1.5374
ILMN_1241915	Notch1	775.741	504.55	0.0317577	0.0198371	-1.53749
ILMN_2754155	Gpr126	226.707	147.353	0.0106992	0.00226865	-1.53853
ILMN_2782041	Lphn3	454.404	295.13	0.00186235	6.20311e-05	-1.53967
ILMN_2687661	Mfng	357.831	232.407	0.00516961	0.000540163	-1.53967
ILMN_2694569	LOC631037	2026.57	1316	0.00169585	5.11328e-05	-1.53994
ILMN_2421822	2810430P21Rik	398.275	258.454	0.00656022	0.000893048	-1.54099
ILMN_1244460	Efna1	2003.08	1299.43	0.00414496	0.000368863	-1.54151
ILMN_1232261	Ctnnal1	1953.88	1267.44	0.00445304	0.000417126	-1.5416
ILMN_1231439	Aatk	972.438	630.355	0.0167455	0.00554671	-1.54268
ILMN_1260036	AW120700	497.106	321.896	0.0277835	0.0153349	-1.54431
ILMN_1234618	D630004K10Rik	906.847	586.593	0.000514169	4.89361e-06	-1.54596
ILMN_2727546	D930048N14Rik	769.649	497.843	0.0215739	0.00912081	-1.54597
ILMN_2943387	Vip	95.643	61.8534	0.0364652	0.0261861	-1.54628
ILMN_2675811	Slc11a1	972.102	628.621	0.0057994	0.000680258	-1.5464
ILMN_2954575	Arhgap30	544.524	352.016	0.0257182	0.0130531	-1.54687
ILMN_2892310	Stard3	370.483	239.205	0.0453054	0.0406642	-1.54881
ILMN_2646891	Centd1	1450.21	936.133	0.00226331	9.53905e-05	-1.54915
ILMN_2721571	Slamf1	101.249	65.3519	0.0230515	0.0104698	-1.54929
ILMN_2641678	Bdh2	562.174	362.608	0.00617099	0.000804435	-1.55036
ILMN_1246740	Slc35b2	2090.85	1348.55	0.00436372	0.000404096	-1.55045
ILMN_1241437	Gsta3	2158.57	1390.82	0.0251085	0.0124067	-1.55201
ILMN_2724545	Sbk	1527.9	984.304	0.00897973	0.00159539	-1.55227
ILMN_1232055	9330175B01Rik	535.401	344.572	0.00100126	1.89007e-05	-1.55381
ILMN_1233013	8430432A02Rik	210.136	135.239	0.0278888	0.0154829	-1.55381
ILMN_1212653	Rftn2	551.418	354.767	0.0073082	0.00107849	-1.55431
ILMN_1228245	Prickle1	2744.53	1764.31	0.0230468	0.0104604	-1.55558
ILMN_3008238	Tmem8	428.198	275.191	0.00595363	0.000740518	-1.556
ILMN_1226540	Agpat3	190.397	122.248	0.0431869	0.0372495	-1.55746
ILMN_2881620	Nfe2	731.957	469.826	0.00997406	0.0020152	-1.55793
ILMN_2477540	Prkcz	999.223	641.216	0.0149612	0.00448321	-1.55833
ILMN_1242553	D030072B18Rik	167.369	107.338	0.0136662	0.00371059	-1.55927
ILMN_1222844	9030205A07Rik	234.923	150.611	0.0115193	0.0026322	-1.5598
ILMN_2493338	C630022N07Rik	1284.95	823.428	0.0238225	0.0112141	-1.56049
ILMN_1235372	Hbb-b1	4020.27	2576.16	0.026956	0.0143812	-1.56057
ILMN_2610645	Cdh15	113.34	72.5842	0.0469551	0.044335	-1.5615
ILMN_1214878	Fndc5	478.131	306.173	0.00573805	0.000663152	-1.56164
ILMN_2590950	Agtrap	523.578	335.045	0.00616003	0.000800194	-1.56271
ILMN_2609182	2900062L11Rik	1587.47	1015.48	0.00659873	0.000907883	-1.56327
ILMN_2721980	AW551984	172.963	110.595	0.0385492	0.0296705	-1.56392
ILMN_2454393	Ypel1	213.228	136.217	0.0111446	0.00246365	-1.56535
ILMN_2758198	Sord	695.641	443.89	0.00371306	0.000276813	-1.56715
ILMN_3053158	Dyrk1b	1314.85	838.913	0.00645477	0.000867695	-1.56733
ILMN_2619861	Nipsnap1	1043.45	665.21	0.0129502	0.00334095	-1.56861
ILMN_2640570	Pak4	2083.75	1326.88	0.00530007	0.00057764	-1.57041
ILMN_2722996	Sirpa	2807.77	1787.78	0.00551476	0.000613479	-1.57054
ILMN_2769971	Lincr	220.364	140.266	0.0108838	0.0023579	-1.57105
ILMN_1238568	Sema3c	641.221	407.618	0.00122445	2.80564e-05	-1.57309
ILMN_2610277	Ccdc113	320.637	203.8	0.0233593	0.0108349	-1.57329
ILMN_2885990	Pdlim3	3638.23	2311.82	0.0222196	0.00968133	-1.57375
ILMN_2997282	Has1	213.257	135.398	0.0102591	0.00212417	-1.57504
ILMN_2617656	Grap	562.964	357.331	0.00342007	0.000238193	-1.57547
ILMN_3007862	Abhd14b	3204.33	2032.24	0.0167717	0.00555739	-1.57675
ILMN_2922560	Slc16a9	959.38	607.346	0.00822739	0.00135408	-1.57963
ILMN_2588411	Grina	8811.71	5576.05	0.00324659	0.000213002	-1.58028
ILMN_1236899	A830087P12Rik	570.49	360.587	0.00186235	6.22766e-05	-1.58211
ILMN_2654651	Thbs3	761.498	481.15	0.031292	0.0191663	-1.58266
ILMN_1255612	9430016C22Rik	133.513	84.3549	0.0019645	6.83364e-05	-1.58275
ILMN_1248791	Sntb2	582.538	367.951	0.00494135	0.000495087	-1.5832
ILMN_2832524	Gpt1	491.456	310.417	0.00343585	0.000241975	-1.58321
ILMN_2776283	Tcea3	2675.24	1689.09	0.0215382	0.00907247	-1.58384
ILMN_1244695	Fam101a	337.623	213.114	0.0204692	0.00814305	-1.58424
ILMN_3139875	Acot1	10825.1	6832.03	0.0273062	0.0147537	-1.58446
ILMN_2694430	1110033K02Rik	465.626	293.87	0.0207071	0.00835365	-1.58446
ILMN_2506537	1110035H17Rik	237.764	150.053	0.0165575	0.00539734	-1.58454
ILMN_2692341	Scrn2	221.139	139.551	0.023064	0.010486	-1.58465
ILMN_1225909	Pnliprp1	425.097	268.253	0.0267324	0.0141327	-1.58469
ILMN_1257393	Per3	347.51	219.231	0.0417494	0.0346714	-1.58513
ILMN_1232435	Mmrn1	913.465	575.543	0.000715618	1.02802e-05	-1.58714
ILMN_1226398	9430073N08Rik	982.774	618.726	0.00634164	0.000843243	-1.58838
ILMN_1238558	Arid3b	492.563	309.61	0.00184698	6.11214e-05	-1.59092
ILMN_2704318	D16Bwg1494e	324.578	203.637	0.0225863	0.0100342	-1.59391
ILMN_2975718	Rps6ka1	3047.71	1911.65	0.00398735	0.000325218	-1.59428
ILMN_1231445	Inmt	25773.8	16162.5	0.0244163	0.0117429	-1.59467
ILMN_2495167	D630040I23Rik	184.571	115.674	0.0462369	0.0429045	-1.59562
ILMN_2505845	Diras2	353.053	221.251	0.0017059	5.2971e-05	-1.59571
ILMN_1227604	Scn3b	216.917	135.91	0.0052806	0.000574892	-1.59603
ILMN_1232391	2210011G09Rik	493.036	308.809	0.00604949	0.000765613	-1.59657
ILMN_3009400	Raver2	304.095	190.357	0.0190417	0.00715054	-1.59749
ILMN_2761430	Rab6b	797.937	499.22	0.00833809	0.00138454	-1.59837
ILMN_2463583	C030009J22Rik	1223.45	763.381	0.0215664	0.00910122	-1.60268
ILMN_1236273	Snx22	155.37	96.8819	0.0197663	0.00765964	-1.60371
ILMN_1232707	Samhd1	582.576	363.2	0.0268221	0.0142438	-1.60401
ILMN_2735554	LOC670089	150.864	94.0433	0.0240043	0.0113595	-1.60419
ILMN_2777498	Il1b	296.193	184.621	0.0134228	0.00359894	-1.60433
ILMN_2667396	Foxf1a	3644.24	2271.17	0.000875742	1.4036e-05	-1.60457
ILMN_2645208	Arhgef3	7518.93	4685.08	0.0001976	9.19743e-07	-1.60487
ILMN_3159695	1110049B09Rik	967.143	602.486	0.0304953	0.0182278	-1.60525
ILMN_2914843	Psmb10	1899.02	1182.69	0.0422374	0.0354373	-1.60568
ILMN_2634933	Il17re	854.625	531.998	0.0287465	0.0163841	-1.60644
ILMN_1245768	Ica1	1297.2	806.34	0.0137976	0.00382001	-1.60875
ILMN_2872552	LOC622404	2156.16	1339.9	0.0315102	0.0194643	-1.6092
ILMN_2977558	Dapk2	3275.14	2035.07	0.0273683	0.0148905	-1.60935
ILMN_2696110	Tppp	499.206	310.128	0.00111804	2.41629e-05	-1.60968
ILMN_2630884	Aplf	328.28	203.929	0.0431914	0.0372816	-1.60978
ILMN_2628174	Acss1	2725.89	1693.16	0.00897973	0.00159701	-1.60994
ILMN_2790496	Cyp4b1	1587.16	985.42	0.00117383	2.64785e-05	-1.61064
ILMN_2711075	Mmp9	367.384	228.056	0.0130733	0.00338821	-1.61093
ILMN_1216092	9530003J23Rik	186.477	115.755	0.0153024	0.00467809	-1.61096
ILMN_3052674	Pgm5	330.849	205.311	0.0251432	0.0124776	-1.61145
ILMN_2422416	Tnfrsf13b	359.505	222.936	0.000642064	8.53748e-06	-1.61259
ILMN_2855792	Pnpo	817.721	506.363	0.0219424	0.00946936	-1.61489
ILMN_3007898	Aof1	863.95	534.93	0.000257877	1.59393e-06	-1.61507
ILMN_2667384	Slc6a9	2062.75	1276.61	0.00122445	2.79683e-05	-1.61581
ILMN_1258734	Wnt2	657.544	406.42	0.0229095	0.0103246	-1.61789
ILMN_2524519	Rasgef1a	1063.53	656.41	0.00290057	0.000171394	-1.62022
ILMN_3066293	Fancc	290.59	179.185	0.045012	0.0401704	-1.62173
ILMN_2654571	Zfp750	201.134	123.985	0.0175542	0.00610218	-1.62225
ILMN_2952098	Snhg11	375.29	231.172	0.0233302	0.010798	-1.62342
ILMN_2673358	Myom3	387.281	238.551	0.00432478	0.000395356	-1.62348
ILMN_1258682	Map2k2	3558.56	2191.05	0.01397	0.00392082	-1.62414
ILMN_1234487	Angpt2	931.863	573.195	0.0343321	0.023048	-1.62573
ILMN_2845778	Clec3b	608.516	373.293	0.0262076	0.0135376	-1.63013
ILMN_1246876	Kit	4097.77	2511.78	0.000121027	4.88535e-07	-1.63142
ILMN_1230314	Slc27a6	843.439	516.557	0.0371964	0.0274149	-1.63281
ILMN_2862875	Klhl23	725.815	444.155	0.00199558	7.24692e-05	-1.63415
ILMN_2871628	Mapk8ip1	547.527	334.482	0.00783484	0.00121295	-1.63694
ILMN_2988631	Dscr3	329.931	201.34	0.00302739	0.000186722	-1.63867
ILMN_1218543	2310051N18Rik	815.331	496.942	0.00679345	0.000964226	-1.6407
ILMN_1218422	9630009N10Rik	386.775	235.696	0.0149324	0.00444942	-1.64099
ILMN_2749958	LOC676420	2235.19	1360.45	0.0117527	0.00273899	-1.64298
ILMN_2900462	Atp2a3	1499.32	911.971	0.00100126	1.87735e-05	-1.64404
ILMN_1227993	Vav3	956.086	581.504	0.00106111	2.20462e-05	-1.64416
ILMN_2940642	St6galnac2	4813.68	2925.19	0.00813452	0.00131632	-1.6456
ILMN_2662802	Ptx3	144.207	87.5961	0.00389123	0.000312524	-1.64627
ILMN_2696696	Gypa	947.74	575.301	0.0321564	0.0202845	-1.64738
ILMN_2917471	Ednrb	580.603	352.024	0.000888482	1.43457e-05	-1.64933
ILMN_2704257	Reln	1096.03	663.818	0.00245959	0.000112423	-1.6511
ILMN_2716085	Pex6	2414.5	1461.19	0.0136416	0.00369433	-1.65242
ILMN_2922899	Plcb2	189.335	114.365	0.0356705	0.02501	-1.65553
ILMN_2604501	Clec1a	1679.85	1014.24	0.0123973	0.00305814	-1.65626
ILMN_2744879	Dnaic1	299.788	180.924	0.00105075	2.12274e-05	-1.65698
ILMN_2472730	Zfp533	833.826	502.393	0.00236626	0.000103943	-1.65971
ILMN_1236725	Gdf1	195.044	117.462	0.00749177	0.00113689	-1.66049
ILMN_2847115	Gpr109a	196.247	118.162	0.0183738	0.00663702	-1.66083
ILMN_2492170	Tnfsf12-tnfsf13	1476.66	888.253	0.00362627	0.000267353	-1.66243
ILMN_1252475	Gm969	285.363	171.618	0.0165754	0.00543134	-1.66278
ILMN_1228582	Atp12a	244.19	146.557	0.00169585	5.19226e-05	-1.66618
ILMN_1234614	Prps2	216.176	129.721	0.00198836	7.08945e-05	-1.66647
ILMN_1259577	Cftr	490.906	294.43	0.00414496	0.000367538	-1.66731
ILMN_2442740	Dgkb	337.956	202.337	0.00717714	0.00104838	-1.67026
ILMN_2913989	AA407270	3844.17	2299.8	0.00198836	7.10549e-05	-1.67153
ILMN_2780362	Akap14	354.662	212.148	0.0149324	0.00445746	-1.67177
ILMN_2804166	Igsf9	368.639	220.402	0.0154895	0.00478864	-1.67257
ILMN_2680628	3110049J23Rik	1581.08	943.957	0.00570912	0.000647978	-1.67495
ILMN_2858666	Shd	345.167	206.053	0.0273683	0.014901	-1.67514
ILMN_2770066	LOC100044439	928.446	553.585	0.0336756	0.0222932	-1.67715
ILMN_2760548	Arhgef4	503.707	300.287	0.000382996	2.92125e-06	-1.67742
ILMN_2803249	Inmt	13281.9	7901.85	0.0323277	0.0205511	-1.68086
ILMN_1236256	Arhgef1	1038.09	617.143	0.00525454	0.000567583	-1.68208
ILMN_1225191	Naprt1	705.269	419.235	0.0134228	0.00359991	-1.68228
ILMN_1224136	Lphn3	206.447	122.619	0.000901506	1.477e-05	-1.68365
ILMN_2615096	Dpp4	4028.83	2387.6	0.000677917	9.49711e-06	-1.68739
ILMN_1230599	Adam23	1155.53	684.418	0.00283056	0.000163198	-1.68834
ILMN_2456216	5330403D14Rik	405.971	240.246	0.00295109	0.000176978	-1.68981
ILMN_2513826	Tnfrsf11b	432.963	256.169	0.00154778	4.2999e-05	-1.69014
ILMN_2973288	Lama1	232.709	137.624	0.00884237	0.00154424	-1.69091
ILMN_1248556	A730062O07Rik	409.215	241.818	0.00315266	0.00020062	-1.69225
ILMN_2664548	Pgls	3629.78	2140.55	0.033605	0.0222305	-1.69572
ILMN_2834777	Irf1	3154.3	1859.86	0.0041116	0.000357806	-1.69599
ILMN_1231836	D9Ertd280e	435.975	257.027	0.00312783	0.000198037	-1.69622
ILMN_1242769	Akap8l	2758.22	1624.01	0.0415301	0.0342827	-1.69839
ILMN_2842843	Amph	267.617	157.531	0.0286808	0.016279	-1.69882
ILMN_2815506	Gamt	522.098	307.294	0.0139899	0.00393138	-1.69901
ILMN_3023230	Jmjd3	1046.99	615.599	0.0112059	0.00248603	-1.70077
ILMN_3129198	Pgm5	403.177	236.852	0.00497084	0.000500107	-1.70223
ILMN_2473337	Tmed10	4933.77	2897.66	0.00479672	0.000470959	-1.70268
ILMN_2522495	C130078N17Rik	707.971	415.635	0.0108632	0.00233691	-1.70335
ILMN_2718096	Sema3b	343.782	201.729	0.0456624	0.0416887	-1.70418
ILMN_3154269	Prx	1006.84	590.225	0.00256395	0.000122106	-1.70586
ILMN_1220560	LOC100046963	475.124	278.516	0.00391734	0.000316445	-1.70591
ILMN_1258688	Cbx6	2226.39	1300.92	0.00928755	0.00174107	-1.71139
ILMN_2712895	4631423B10Rik	676.705	395.254	0.000510759	4.66917e-06	-1.71208
ILMN_2659997	Acaa1b	423.765	247.157	0.0316654	0.0196683	-1.71456
ILMN_2477213	LOC100045240	627.578	364.948	0.026038	0.0133822	-1.71964
ILMN_3163577	Scn3b	292.513	169.903	0.000642785	8.68071e-06	-1.72164
ILMN_1223777	Acoxl	520.247	301.651	0.0200977	0.00789784	-1.72466
ILMN_2678127	Rnf144a	2870.76	1661.69	0.00169585	5.16227e-05	-1.72762
ILMN_2678421	Pcolce2	1634.15	944.62	0.0341251	0.0227733	-1.72996
ILMN_2635631	Sema3f	2979.01	1721.66	0.0115574	0.00264958	-1.73032
ILMN_1248493	LOC100043609	241.087	139.308	0.00109221	2.32013e-05	-1.7306
ILMN_1248740	Sema3f	4753.58	2746.04	0.00737829	0.00109883	-1.73107
ILMN_1248190	Mfsd7c	1541.32	890.339	0.021749	0.00929815	-1.73116
ILMN_2640097	Aox3	1557.02	899.011	0.00995741	0.00200732	-1.73193
ILMN_2879995	Col17a1	539	311.11	0.00679345	0.000964761	-1.7325
ILMN_2524251	Tnik	776.654	447.722	0.00270495	0.000135975	-1.73468
ILMN_1228804	A430106G13Rik	1243.87	716.331	0.00259535	0.000124947	-1.73645
ILMN_1239814	2610016D08Rik	125.232	72.0915	0.00270366	0.000135334	-1.73713
ILMN_1246285	Shisa2	630.913	363.097	0.0420045	0.0350612	-1.73758
ILMN_1213286	Ccl21a	4149.03	2385.51	0.00199111	7.13896e-05	-1.73926
ILMN_2645793	Aldh3b1	1762.99	1013.17	0.0136523	0.00370137	-1.74008
ILMN_2607529	LOC100046044	705.958	405.601	0.00389123	0.000307516	-1.74052
ILMN_2621507	Ros1	263.409	151.013	0.00290057	0.000171493	-1.74428
ILMN_2517611	7530408C15Rik	726.276	415.91	0.0190111	0.00713298	-1.74624
ILMN_2467007	2810484G07Rik	1177.61	673.555	0.00595363	0.000740574	-1.74836
ILMN_2721198	Ggnbp1	1049.72	599.845	0.0323277	0.0205733	-1.74998
ILMN_1242912	Pof1b	279.367	159.576	0.0400727	0.0321514	-1.75069
ILMN_2749412	Csf2	205.409	117.114	0.0094548	0.00179263	-1.75392
ILMN_1217485	Rgs12	254.645	144.892	0.0181083	0.00644531	-1.75748
ILMN_2483304	Lyve1	2810.82	1598.66	0.000257877	1.65158e-06	-1.75824
ILMN_1256695	Zfp641	272.619	154.869	0.000864903	1.35722e-05	-1.76032
ILMN_2901284	Add3	5090.52	2888	0.000382284	2.84042e-06	-1.76265
ILMN_3124083	Edil3	155.282	88.0387	0.00166062	4.75139e-05	-1.76379
ILMN_2793522	Tnfrsf19	738.747	418.142	0.00209082	8.39007e-05	-1.76674
ILMN_2840985	St6galnac5	393.357	222.138	0.00170704	5.35118e-05	-1.77078
ILMN_2597778	Gna14	751.972	423.237	0.000892465	1.45159e-05	-1.77671
ILMN_1237666	Hgf	205.874	115.258	0.000536853	6.03743e-06	-1.7862
ILMN_3154419	P2ry14	2738.79	1530.46	0.00157339	4.38973e-05	-1.78952
ILMN_1242629	1600016N20Rik	267.302	149.274	0.0304945	0.0181925	-1.79067
ILMN_2660754	Spnb1	325.884	181.904	0.0202543	0.00798722	-1.79152
ILMN_1221820	Faim3	155.618	86.7341	0.0328741	0.0212318	-1.7942
ILMN_1243826	Plekha4	540.528	300.886	0.00969776	0.00188283	-1.79646
ILMN_1258283	Ltb	146.624	81.4481	0.045646	0.0416428	-1.80022
ILMN_3161289	Gnaz	399.697	221.984	0.0108838	0.00235375	-1.80057
ILMN_2638017	Atp2a3	300.774	167.015	0.00124796	2.88914e-05	-1.80089
ILMN_2699477	Abtb1	1104.1	612.345	0.00652941	0.000885265	-1.80306
ILMN_1214288	E430001K23Rik	334.778	185.476	0.0112059	0.0024865	-1.80497
ILMN_1240598	Samd14	1226.76	678.493	0.00913297	0.00165679	-1.80806
ILMN_2437728	Barx2	306.991	168.82	0.0265284	0.0138716	-1.81845
ILMN_2732090	Clec1a	822.921	451.85	0.0115827	0.00267049	-1.82123
ILMN_2783997	Trim10	558.62	306.675	0.0138265	0.00383785	-1.82154
ILMN_2424060	Ace	3543.47	1937.43	0.000644729	8.9398e-06	-1.82895
ILMN_1213278	Jak1	2350.78	1283.42	0.00209082	8.34399e-05	-1.83166
ILMN_3161282	Dpysl5	188.172	102.69	0.000527376	5.57242e-06	-1.83244
ILMN_2783852	Lphn1	808.408	440.187	0.02564	0.0129585	-1.83651
ILMN_3136638	Snca	7806.32	4247.64	0.0233593	0.010834	-1.8378
ILMN_2589640	Ednrb	7637.09	4148.23	0.000468972	3.87893e-06	-1.84105
ILMN_1251968	B230312L03Rik	835.299	453.452	0.000527376	5.55527e-06	-1.84209
ILMN_2765378	Gpr182	1055.99	569.719	0.00509002	0.00051849	-1.85352
ILMN_2559440	Edil3	130.048	70.157	0.000239494	1.39323e-06	-1.85368
ILMN_2601453	A130092J06Rik	1091.3	588.541	0.0127276	0.00323498	-1.85425
ILMN_2910934	Cd52	1543.65	831.949	0.0229786	0.0103858	-1.85547
ILMN_2853212	Spns1	297.535	159.819	0.00523593	0.00056083	-1.86171
ILMN_2487554	A330042I21Rik	408.129	218.671	0.00255217	0.000120863	-1.86641
ILMN_1240471	Retsat	2228.74	1193.58	0.0159877	0.00505129	-1.86728
ILMN_2629112	Asah3l	5079.48	2719.66	0.00523593	0.00056277	-1.86769
ILMN_1219200	P2ry14	5120.9	2741.62	0.00404942	0.000340361	-1.86784
ILMN_3151149	Cpne8	1356.04	724.848	0.00020702	1.05647e-06	-1.8708
ILMN_1250828	Dll4	272.244	145.377	0.000520061	5.12466e-06	-1.87267
ILMN_2773169	Grb7	3612.35	1923.78	0.00573805	0.000666248	-1.87774
ILMN_2506428	Ky	291.244	154.93	0.00652674	0.000884128	-1.87984
ILMN_2731760	Myo1f	467.138	248.172	0.0107632	0.00229115	-1.88232
ILMN_2920736	Bbc3	1263.68	671.332	0.0297467	0.0174038	-1.88234
ILMN_2991389	Ly6g6e	308.043	163.535	0.0157574	0.00492758	-1.88365
ILMN_1237572	Aard	1126.46	596.109	0.0017059	5.32376e-05	-1.88968
ILMN_2683856	Noxo1	390.685	206.572	0.00915859	0.00167884	-1.89128
ILMN_2602139	LOC100041504	2412.78	1269.71	0.00205589	7.75603e-05	-1.90027
ILMN_2906855	Ky	351.418	184.894	0.0051569	0.000530776	-1.90065
ILMN_1232107	Bex2	6769.05	3555.7	0.00199558	7.24961e-05	-1.90372
ILMN_2434661	Tna	297.846	156.226	0.0332596	0.0217498	-1.90651
ILMN_3072337	Cpne8	452.869	236.926	0.00273768	0.000138955	-1.91143
ILMN_1215136	Scn3b	965.612	505.155	0.000579039	7.14948e-06	-1.91152
ILMN_1257579	Nup210	1603.4	838.27	0.0374939	0.0278255	-1.91275
ILMN_2435996	0610007P22Rik	296.684	153.967	0.0137976	0.00381861	-1.92693
ILMN_2438724	Vsnl1	877.229	454.705	0.000579039	7.12731e-06	-1.92923
ILMN_3076948	Pcdha6	184.6	95.4397	4.71497e-05	7.92669e-08	-1.9342
ILMN_2942551	Sh3rf2	316.467	163.452	0.016667	0.00548903	-1.93614
ILMN_1260448	Plk2	927.227	476.918	0.0132556	0.00349849	-1.94421
ILMN_1239102	H2-Eb1	439.953	224.001	0.0384723	0.0295565	-1.96407
ILMN_2480021	0610007P22Rik	300.564	152.821	0.00706215	0.00102056	-1.96677
ILMN_2932164	Notum	355.721	180.818	0.0186499	0.00683393	-1.96728
ILMN_1255385	Chst1	1061.05	537.916	0.00111804	2.42907e-05	-1.97251
ILMN_2766604	Camp	463.058	234.265	0.0130016	0.00335883	-1.97664
ILMN_3143078	Bex2	5750.04	2891.15	0.00125451	2.94904e-05	-1.98884
ILMN_2651054	LOC100047173	241.856	120.888	0.0376027	0.0280982	-2.00066
ILMN_2419858	E230020D15Rik	1531.33	765.287	3.74952e-05	4.80654e-08	-2.00099
ILMN_1223875	Rasd2	407.989	203.249	0.0461027	0.0425869	-2.00734
ILMN_1237485	2310040A07Rik	245.415	121.419	0.00416267	0.000373123	-2.02122
ILMN_2840956	Thbs3	343.545	168.694	0.0322896	0.0205092	-2.0365
ILMN_2531176	AI507611	237.634	116.445	0.00107784	2.25216e-05	-2.04075
ILMN_1227675	Slc4a1	6395.43	3126.39	0.0198647	0.00774493	-2.04563
ILMN_2602341	Dnahc8	241.637	117.926	0.000864903	1.37596e-05	-2.04905
ILMN_1227845	BC018465	1079.2	525.581	0.0096118	0.00184408	-2.05335
ILMN_1230696	Igl-V1	129.884	63.2382	0.026057	0.0134075	-2.05388
ILMN_1233243	Ivl	325.361	157.963	0.0114387	0.002602	-2.05973
ILMN_2640848	Ccl21c	2917.49	1416.14	0.000679218	9.59598e-06	-2.06017
ILMN_2759853	LOC547380	3575.29	1727.09	0.000523714	5.34719e-06	-2.07013
ILMN_2969845	Ccl21c	2268.16	1094.19	0.000456325	3.60755e-06	-2.07291
ILMN_2505510	D11Bwg0517e	375.87	180.43	0.00269358	0.000133683	-2.08319
ILMN_1241293	Cldn5	11356.9	5393.01	0.0001976	9.61843e-07	-2.10585
ILMN_1239221	2310016C08Rik	1749.75	830.494	0.00255217	0.000120682	-2.10688
ILMN_2418389	Nrxn2	165.529	78.5213	0.00855425	0.0014533	-2.10808
ILMN_2513870	Zap70	296.523	139.193	0.0300952	0.0178363	-2.1303
ILMN_2631423	H2-Ab1	705.606	329.542	0.0420506	0.0351362	-2.14117
ILMN_2684370	Igk-C	512.756	238.657	0.0126411	0.00318617	-2.14851
ILMN_2704562	LOC100047628	349.533	162.158	0.0233302	0.0107995	-2.15551
ILMN_2667091	Ppp1r3c	4506.19	2090.53	0.00343585	0.000242708	-2.15552
ILMN_2497575	6230400G14Rik	3330.16	1524.78	5.1141e-06	4.25012e-09	-2.18402
ILMN_1224014	Tmem100	9059.09	4146.45	0.00102223	2.03037e-05	-2.18478
ILMN_2926198	2310016C08Rik	3371.76	1503.43	0.000285584	1.89869e-06	-2.24271
ILMN_1226525	H2-Ab1	818.653	364.825	0.0269614	0.0144041	-2.24396
ILMN_1249529	Pllp	205.134	91.3804	0.00147166	3.82634e-05	-2.24484
ILMN_1251713	Car12	161.987	70.1398	0.0090094	0.00160764	-2.30949
ILMN_2562131	Fmo1	597.989	258.711	0.000299262	2.06069e-06	-2.31142
ILMN_1216322	Hmgcs2	1468.46	621.741	0.00972738	0.00189281	-2.36185
ILMN_2607675	LOC641240	690.586	291.553	0.0293893	0.0170824	-2.36865
ILMN_2427874	Capns2	166.568	70.0026	0.0345113	0.0232635	-2.37946
ILMN_2928085	Snx22	383.981	161.159	0.00670385	0.000945265	-2.38262
ILMN_2754364	Ltf	3299.88	1382.54	0.00599815	0.000753152	-2.38683
ILMN_2671608	Grp	213.503	89.1281	0.0108632	0.00234422	-2.39546
ILMN_2913716	H2-Ab1	429.175	177.457	0.0293893	0.0170822	-2.41847
ILMN_2999354	Pcdhac2	201.965	83.1825	0.000230294	1.31237e-06	-2.42797
ILMN_1229547	Spon2	7882.06	3195.15	0.0120635	0.0028596	-2.46688
ILMN_1250689	Rgs9	459.2	184.002	0.00137129	3.41887e-05	-2.49563
ILMN_3110132	D11Bwg0517e	354.186	141.276	0.00109772	2.35887e-05	-2.50706
ILMN_2650557	Ccbp2	1461.87	576.888	3.74952e-05	4.18058e-08	-2.53406
ILMN_2744660	Igh-6	372.229	145.419	0.0437505	0.03812	-2.5597
ILMN_2553116	8430438E03Rik	714.943	278.595	7.95155e-05	2.31656e-07	-2.56624
ILMN_2671165	Krt23	1765.39	676.029	0.00669276	0.000941579	-2.61141
ILMN_2735829	Kiss1	316.193	118.643	0.00250172	0.000115538	-2.66509
ILMN_1255780	9030224M15Rik	899.322	334.393	0.00278488	0.000149723	-2.68941
ILMN_2638914	D330027H18Rik	693.785	254.836	0.000514169	4.99906e-06	-2.72248
ILMN_2744657	Igh-6	448.172	163.182	0.0370401	0.0270622	-2.74645
ILMN_1213615	Gpr182	740.865	262.096	0.00446215	0.000420563	-2.8267
ILMN_1250379	Pcdha7	569.961	201.543	5.1141e-06	4.1211e-09	-2.82798
ILMN_2649199	Hpgd	1303.1	458.487	4.71497e-05	9.51615e-08	-2.84218
ILMN_2688236	Atp2a3	4904.19	1722.3	0.000116962	4.5824e-07	-2.84747
ILMN_2661214	Krt17	614.044	210.351	0.049269	0.0485261	-2.91913
ILMN_2838308	Fmo1	4924.24	1675.79	4.71497e-05	8.88482e-08	-2.93846
ILMN_1245146	Igl-V1	393.981	128.065	0.0083162	0.00137478	-3.07641
ILMN_2803921	Ly6d	437.11	141.069	0.0459473	0.0421888	-3.09856
ILMN_2699923	Asprv1	1395.54	435.5	0.0479107	0.0460393	-3.20447
ILMN_2616226	Dbp	1558.87	471.254	0.0335575	0.0221711	-3.30791
ILMN_2922875	Slc6a2	297.35	88.4367	5.07642e-05	1.22051e-07	-3.36229
ILMN_2544890	Pde4b	2203.12	637.722	3.74952e-05	5.34183e-08	-3.45468
ILMN_2655795	Car4	1498.28	412.97	0.0001976	9.0607e-07	-3.62806
ILMN_2803920	Ly6d	755.322	204.902	0.0352383	0.0243945	-3.68626
ILMN_1215440	Pcdha7	394.332	106.452	5.07642e-05	1.26564e-07	-3.7043
ILMN_1257574	Esm1	637.154	153.491	0.00871973	0.0014987	-4.15108
