# Supplementary material for: Comparative Analyses of Lung Transcriptomes in Patients with Alveolar Capillary Dysplasia with Misalignment of Pulmonary Veins and in Foxf1 Heterozygous Knockout Mice
Source: PLoS One. 2014 Apr 10;9(4):e94390. doi: 10.1371/journal.pone.0094390 (PMC3983164; doi:10.1371/journal.pone.0094390)
Supplement: Table S6 — Pathways enriched in Foxf1+/− lung transcriptomes: GSEA and DAVID analyses (p-value <0.05). (XLSX) [file pone.0094390.s007.xlsx]

## Sheet: Sheet1
Table S6: Pathways enriched in Foxf1+/- lung transcriptomes
GSEA and DAVID analyses (p-value < 0.05).
Pathway	Genes
Focal adhesion	Pdgfb, Pgf, Col3a1, Loc100044675, Pak3, Pak4, Itgb6, Ilk, Col6a2, Thbs1, Figf, Thbs3, Fn1, Prkca,
	Gm6263, Vav3, Actn4, Rock2, Hgf, Flnb, Lama1, Vwf, Ccnd1, Loc640441, Itga5, Lamc2, Reln
Bladder cancer	Cdkn1a, Ccnd1, Loc640441, Pgf, Map2k2, Mmp9, Dapk2, Thbs1, Figf, Myc
ECM-recepter interaction	Col3a1, Lama1, Vwf, Gp5, Loc640441, Itga5, Itgb6, Col6a2, Lamc2, Reln, Thbs1, Thbs3, Fn1
p53 signaling pathway	Cdk1, Sfn, Gm8416, Gm4870, Gtse1, Loc100045322, Ccnb1, Ccnd1, Cdkn1a, Gm5279, Loc675255,
	Loc640441, Gm7850, Bbc3, Gadd45g, Gm5593, Thbs1, Igfbp3
Hemostasis	Fn1, Thbs1, Vwf, Itga5, Prkca, Vav3, Figf, Hgf, Pdgfb, Actn4, Gp5, Kng1, Gna14, Pde2a, Fgg, Fga, Mmrn1, Wdr1,
	Prkcz, Kif2c, Kif23, Nos3, Grb7, Gucy1b3, Kif15, Kif22, Kifc1, Angpt2, Atp2a3, Irf1, Sirpa, Maff, Nfe2, Dgkb, Gnas
Genes involved in Platelet activation,	Fn1, Thbs1, Vwf, Prkca, Vav3, Figf, Hgf, Pdgfb, Actn4, Gp5, Kng1, Gna14, Fgg, Fga, Mmrn1, Wdr1,Prkcz
signaling and aggregation
Beta1 integrin cell surface interactions	Fn1, Thbs1, Itga5, Fgg, Fga, Lama1, Lamc2, Col3a1, Col6a2, Col18a1
Foxm1 transcription factor network	Ccnd1, Birc5, Myc, Aurkb, Plk1, Ccnb1, Cenpf, Foxm1
Cell cycle, mitotic	Kif2c, Kif23, Ccnd1, Birc5, Myc,Cdkn1a, Sgol1, Incenp, Aurka, Aurkb, CdCa8, Plk1, Ccnb1, Cdc20, Cdc25c, Cenpi,
	Sgol2, Psmb10,
Integrins in angiogenesis	Fn1, Vav3, Col3a1, Col6a2, Col17a1, Col12a1, Col14a1, Col15a1, Edil3
Endothlin pathway	Prkca, Gna14, Col3a1, Map2k2, Plcb2, Edn1, Ednrb, Gna2
Axon guidance	Itga5, Lama1, Col3a1, Col6a2, Rock2, Pak4, Map2k2, Rps6ka3, Rps6ka1, Dpysl5, Scn3b, Ap2b1, Ranbp9, Crmp1
Notch signaling Pathway	Ccnd1, Myc, Cdkn1a, Furin, Jag2, Dll4, Notch1
Vascular smooth muscle contraction	Prkca, Gnas, gucy1b3, Rock2, Map2k2, plcb2, Arhgef1, Ramp3, Acta2
Angiopoietin receptor Tie2-mediated signaling	Fn1, Itga5, Nos3, Ang2,Grb7, Cdkn1a
Vegfr1 specific signals	Prkca, Nos3, Pgf, Hif1a
Vegfr3 signaling in lymphatic endothelium	Fn1, Itga5, Figf, Rps6ka1
