# Supplementary material for: Comparative Analyses of Lung Transcriptomes in Patients with Alveolar Capillary Dysplasia with Misalignment of Pulmonary Veins and in Foxf1 Heterozygous Knockout Mice
Source: PLoS One. 2014 Apr 10;9(4):e94390. doi: 10.1371/journal.pone.0094390 (PMC3983164; doi:10.1371/journal.pone.0094390)
Supplement: Table S7 — Chemical and genetic perturbation gene sets enriched in Foxf1+/− lungs: GSEA analysis (fdr <0.05). (XLSX) [file pone.0094390.s008.xlsx]

## Sheet: Sheet1
Table S7: Chemical and genetic perturbation gene sets enriched in Foxf1+/- lungs.
GSEA analysis (fdr < 0.05).
Gene set description	Genes	Expression in Foxf1 Heterozygous lungs
Cluster 6 of method A: up-regulation of these genes in patients with	Top2a, Kif23, Col15a1, Spag5, Pbk, Birc5, Cenpf, Foxm1, Aurka, Kif2c, Prc1, Cdc25c, Kif15	upregulated
non-small cell lung cancer (NSCLC) predicts poor survival outcome	Ccnb1, Cdknb, Cenpi, Mki67, Gapdh, Ckap2, Gnas, Ncapd2, Gtse1, Cdc20, Aurkb, Cdca8, Shcbp1,
	Cpca3, Ap2b1, H2afx, Kcnk1, Apm, Tbrg4, Stc2, Srm
Genes regulated by hypoxia, based on literature searches.	Fn1, Gapdh, Hspd1, Lox, Pgf, Itga5, Thbs1, Cdkn1a, Ptgs1, Ddit4, Adm, Edn1, Bcl2l1, Igfbp3,	upregulated
	Gprc5a, Hmox1, Aldh1a3, Pcdh19, Hif1a, Slc6a6, Pdgfb, Nos3
Genes down-regulated in primary endothelial cells (HUVEC) after	Top2a, Kif23, Anln, Spag5, Pbk, Birc5, Foxm1, Aurka, Kif2c, prc1, Ccnb1, Cdkn3, Mki67,Ckap2,	upregulated
knockdown of WTAP by RNAi.	Sgol2, Cdca2, Pgf, Cnn2, Plk1, Ncapd2, Gtse1, Cdc20, Aurkb, Kif22, Cdca8, Cdca3, H2afx,Troap
	Rassf2, Espl1
Genes down-regulated in SEND cells (skin endothelium) at hypoxia	Gapdh, Zfp36, Ppl, Fst, Pgf, Klf4, Irx1, Klhl2, Adm, Hbegf, Edn1, Lmo7, Gadd45g, Vwa1, Prkcdbp	upregulated
after knockdown of HIF1A by RNAi.
Genes up-regulated by hypoxia in TRAMP-C cells (prostatic cancer)	Fn1, Fscn1, Itga5, Col6a2, Lsm2, Bcl2l1, Gprc5a, Aetn4, Srm, Sepw1, Zfp57	upregulated
expressing HIF1A and FOXA2 off plasmid vectors.
Genes up-regulated in LEC (lymphatic endothelial cells) compared to	Top2a, Spag5, Cenpf, Plk1, Foxm1, Kif2c, Ccnb1, Aurkb, Cdkn3, Rbpms, Ceacam1, Ppap2a,	upregulated
BEC (blood endothelial cells).	Ramp3, Crmp1
Genes up-regulated in response to both hypoxia and	Lox, Col18a1, Pgf, Maff, Rassf2, Hif3a, Adm, Ptgs1, Ddit4, Edn1, Creb3h, Rhobtb1, Igfbp3, Stc2	upregulated
overexpression of an active form of HIF1A	Pdgfb, Spsb1
Genes down-regulated in HMLE cells (immortalized nontransformed mammary	Ltb, Sema3c, Snca, Il1b, Arhgef3, Coro1a, St6galnac2, Prkcz, Atp12a, Sema3f, Vsnc1, Sema3b	downregulated
epithelium) after E-cadhedrin (CDH1) knockdown by RNAi.	Mmp9, Sirpa, Ivl, Plk2, Csf2, Efna1, Rps6ka1, Krt17, Arhgef4, St6galnac5
Genes down-regulated in the Kras2LA mouse lung cancer model with mutated KRAS	Ltb, Sema3c, Snca, Il1b, Arhgef3, Vwf, Cldn5, Kit, Clec3b, Tspan7, Ace, Ednrb, Prx, Csta3, Cyp4b1	downregulated
	Fancc, Inmt, Fmo1, Psmb10, Tnfrsf19, Gucy1b3
Genes up-regulated in vascular smooth muscle cells (VSMC) by MAPK8 (JNK1)	Snca, Prkcz, Vsnl1, Mmp9, Sirpa, ivl, Kit, Ace, Gsta3, Cyp4b1, Dpp4, Dbp, Slc4a1, Cftr, Hpgd, Vav3	downregulated
	Atp2a3, Pllp, Notch1, Hmgcs2, Chst1, Pnliprp1, Pde4b, Mmrn1, Rgs9, Slc6a2, Hr, Gp5
